# Supplementary material for: Core Outcome Set–STAndards for Reporting: The COS-STAR Statement
Source: PLoS Med. 2016 Oct 18;13(10):e1002148. doi: 10.1371/journal.pmed.1002148 (PMC5068732; doi:10.1371/journal.pmed.1002148)
Supplement: S1 Delphi Data — (XLSX) [file pmed.1002148.s004.xlsx]

## Sheet: Delphi Round 1
UserID	StudyRound	Domain	Outcome	ColAScore	Group
COSDE00001	1	Title	Identification that paper reports development of a core outcome set	7	SR: Co-Ed
COSDE00001	1	Structured summary	Provide a structured summary including, as applicable background, objectives, data sources, stakeholder eligibility criteria, study methods, results (including a list of the core outcomes), limitations, conclusions, and implications of key findings.	7	SR: Co-Ed
COSDE00001	1	Rationale	Description of the rationale for the development of a core outcome set in the context of what is already known.	9	SR: Co-Ed
COSDE00001	1	Objectives	Description of the purpose of the core outcome set to be developed, including explanations of terminology used e.g. core domain, measurement instrument, etc.	9	SR: Co-Ed
COSDE00001	1	Health condition and context	Description of the specific health condition(s)/context covered by the core outcome set	7	SR: Co-Ed
COSDE00001	1	Populations	Description of the population(s)covered by the core outcome set	9	SR: Co-Ed
COSDE00001	1	Interventions	Description of the type(s) of intervention covered by the core outcome set	9	SR: Co-Ed
COSDE00001	1	Setting	Description of the setting for the core outcome set	5	SR: Co-Ed
COSDE00001	1	Research design	Description of the research study type(s) the core outcome set was developed for, if applicable	6	SR: Co-Ed
COSDE00001	1	Protocol	Details of any protocol that was prepared for the process and where the full study protocol or other documentation on the process can be accessed, if available	8	SR: Co-Ed
COSDE00001	1	Participants	Description of eligibility criteria for participants, including stakeholder groups and the rationale for involving them	6	SR: Co-Ed
COSDE00001	1	Participants	Description of how stakeholders were identified	6	SR: Co-Ed
COSDE00001	1	Participants	Description of how members of each stakeholder group were chosen from within the stakeholder group and how many were invited	6	SR: Co-Ed
COSDE00001	1	Participants	Description of how individuals were invited to take part in the consensus process	4	SR: Co-Ed
COSDE00001	1	Information sources	Description of all information sources that were used to generated an initial list of outcomes (if used) to provide to participants before and during the consensus process.	6	SR: Co-Ed
COSDE00001	1	Information sources	Description of how the outcomes were classified/dropped/combined to make the list manageable	6	SR: Co-Ed
COSDE00001	1	Consensus process	Description of how the consensus process was undertaken.	5	SR: Co-Ed
COSDE00001	1	Consensus process	Description of what information was presented to participants about the consensus process at its start.	3	SR: Co-Ed
COSDE00001	1	Consensus process	Description of what participants were asked to do in each component or round (if multiple rounds used) of the consensus process	5	SR: Co-Ed
COSDE00001	1	Consensus process	Description of how the overall group responses were fed back to participants	4	SR: Co-Ed
COSDE00001	1	Consensus process	Description of whether non-responders (or partial responders) were invited into subsequent rounds of the consensus process	4	SR: Co-Ed
COSDE00001	1	Outcome scoring	Description of how outcomes were scored during the consensus exercise	6	SR: Co-Ed
COSDE00001	1	Outcome scoring	Description of how scores were summarised across participants during each stage of the consensus process	6	SR: Co-Ed
COSDE00001	1	Definition of consensus	Description of the consensus definition	9	SR: Co-Ed
COSDE00001	1	Definition of consensus	Description of the procedure for determining how outcomes were included or excluded from consideration at each stage of the consensus process	8	SR: Co-Ed
COSDE00001	1	Software	Description of any software used to administer any survey or analyse the results	3	SR: Co-Ed
COSDE00001	1	Participants	Total number of participants invited from each stakeholder group	6	SR: Co-Ed
COSDE00001	1	Participants	Description of the participant characteristics	6	SR: Co-Ed
COSDE00001	1	Participants	Total number of participants who completed each component or round from each stakeholder group	5	SR: Co-Ed
COSDE00001	1	Outcomes	List of all outcomes considered at the outset of the process	8	SR: Co-Ed
COSDE00001	1	Outcomes	Description of any new outcomes introduced into the consensus process after it began and how these were introduced	7	SR: Co-Ed
COSDE00001	1	Outcomes	Description of any outcomes dropped between rounds, and reasons for this	7	SR: Co-Ed
COSDE00001	1	Outcomes	Results for each outcome in each round	5	SR: Co-Ed
COSDE00001	1	Outcomes	Description of the group responses for each outcome in the final round	8	SR: Co-Ed
COSDE00001	1	Core outcome set	List of outcomes included in the final core outcome set	10	SR: Co-Ed
COSDE00001	1	Relevance	Discussion of the relevance of the core outcome set to key groups	8	SR: Co-Ed
COSDE00001	1	Barriers	Discussion of barriers to implementation of the core outcome set	7	SR: Co-Ed
COSDE00001	1	Limitations	Discussion of the limitations in representativeness from stakeholder groups	6	SR: Co-Ed
COSDE00001	1	Limitations	Discussion of the limitations in representativeness in terms of geographical coverage	6	SR: Co-Ed
COSDE00001	1	Limitations	Discussion of any other limitations in the COS development process	9	SR: Co-Ed
COSDE00001	1	Attrition	Discussion of how attrition between rounds of the consensus process may have impacted on the results	6	SR: Co-Ed
COSDE00001	1	Risk of Bias	Discussion of any changes from the protocol (if a protocol existed), the reasons for these changes, and how these changes may have impacted on the results	9	SR: Co-Ed
COSDE00001	1	Conclusions	General interpretation of the results in the context of other evidence, and implications for practice and future research	8	SR: Co-Ed
COSDE00001	1	Update	Describe any plans to review, re-evaluate and update the core outcome set	5	SR: Co-Ed
COSDE00001	1	Implementation/Uptake	Describe any plans to facilitate the uptake of the core outcome set	7	SR: Co-Ed
COSDE00001	1	Measurement instruments	Description of the next steps to select measurement instruments	7	SR: Co-Ed
COSDE00001	1	Funding	Description of the sources of funding and the role of the funder in the study.	9	SR: Co-Ed
COSDE00001	1	Conflicts of interest	Description of any conflicts of interest within the study team	9	SR: Co-Ed
COSDE00002	1	Title	Identification that paper reports development of a core outcome set	8	SR: Co-Ed
COSDE00002	1	Structured summary	Provide a structured summary including, as applicable background, objectives, data sources, stakeholder eligibility criteria, study methods, results (including a list of the core outcomes), limitations, conclusions, and implications of key findings.	9	SR: Co-Ed
COSDE00002	1	Rationale	Description of the rationale for the development of a core outcome set in the context of what is already known.	7	SR: Co-Ed
COSDE00002	1	Objectives	Description of the purpose of the core outcome set to be developed, including explanations of terminology used e.g. core domain, measurement instrument, etc.	7	SR: Co-Ed
COSDE00002	1	Health condition and context	Description of the specific health condition(s)/context covered by the core outcome set	7	SR: Co-Ed
COSDE00002	1	Populations	Description of the population(s)covered by the core outcome set	7	SR: Co-Ed
COSDE00002	1	Interventions	Description of the type(s) of intervention covered by the core outcome set	7	SR: Co-Ed
COSDE00002	1	Setting	Description of the setting for the core outcome set	7	SR: Co-Ed
COSDE00002	1	Research design	Description of the research study type(s) the core outcome set was developed for, if applicable	7	SR: Co-Ed
COSDE00002	1	Protocol	Details of any protocol that was prepared for the process and where the full study protocol or other documentation on the process can be accessed, if available	7	SR: Co-Ed
COSDE00002	1	Participants	Description of eligibility criteria for participants, including stakeholder groups and the rationale for involving them	7	SR: Co-Ed		also description of conflicts of interest
COSDE00002	1	Participants	Description of how stakeholders were identified	7	SR: Co-Ed
COSDE00002	1	Participants	Description of how members of each stakeholder group were chosen from within the stakeholder group and how many were invited	8	SR: Co-Ed
COSDE00002	1	Participants	Description of how individuals were invited to take part in the consensus process	8	SR: Co-Ed
COSDE00002	1	Information sources	Description of all information sources that were used to generated an initial list of outcomes (if used) to provide to participants before and during the consensus process.	8	SR: Co-Ed
COSDE00002	1	Information sources	Description of how the outcomes were classified/dropped/combined to make the list manageable	7	SR: Co-Ed
COSDE00002	1	Consensus process	Description of how the consensus process was undertaken.	8	SR: Co-Ed
COSDE00002	1	Consensus process	Description of what information was presented to participants about the consensus process at its start.	9	SR: Co-Ed
COSDE00002	1	Consensus process	Description of what participants were asked to do in each component or round (if multiple rounds used) of the consensus process	6	SR: Co-Ed
COSDE00002	1	Consensus process	Description of how the overall group responses were fed back to participants	6	SR: Co-Ed
COSDE00002	1	Consensus process	Description of whether non-responders (or partial responders) were invited into subsequent rounds of the consensus process	6	SR: Co-Ed
COSDE00002	1	Outcome scoring	Description of how outcomes were scored during the consensus exercise	8	SR: Co-Ed
COSDE00002	1	Outcome scoring	Description of how scores were summarised across participants during each stage of the consensus process	7	SR: Co-Ed
COSDE00002	1	Definition of consensus	Description of the consensus definition	7	SR: Co-Ed
COSDE00002	1	Definition of consensus	Description of the procedure for determining how outcomes were included or excluded from consideration at each stage of the consensus process	7	SR: Co-Ed
COSDE00002	1	Software	Description of any software used to administer any survey or analyse the results	6	SR: Co-Ed
COSDE00002	1	Participants	Total number of participants invited from each stakeholder group	7	SR: Co-Ed
COSDE00002	1	Participants	Description of the participant characteristics	7	SR: Co-Ed
COSDE00002	1	Participants	Total number of participants who completed each component or round from each stakeholder group	6	SR: Co-Ed
COSDE00002	1	Outcomes	List of all outcomes considered at the outset of the process	8	SR: Co-Ed
COSDE00002	1	Outcomes	Description of any new outcomes introduced into the consensus process after it began and how these were introduced	8	SR: Co-Ed
COSDE00002	1	Outcomes	Description of any outcomes dropped between rounds, and reasons for this	8	SR: Co-Ed
COSDE00002	1	Outcomes	Results for each outcome in each round	7	SR: Co-Ed
COSDE00002	1	Outcomes	Description of the group responses for each outcome in the final round	7	SR: Co-Ed
COSDE00002	1	Core outcome set	List of outcomes included in the final core outcome set	8	SR: Co-Ed
COSDE00002	1	Relevance	Discussion of the relevance of the core outcome set to key groups	7	SR: Co-Ed
COSDE00002	1	Barriers	Discussion of barriers to implementation of the core outcome set	7	SR: Co-Ed
COSDE00002	1	Limitations	Discussion of the limitations in representativeness from stakeholder groups	8	SR: Co-Ed
COSDE00002	1	Limitations	Discussion of the limitations in representativeness in terms of geographical coverage	8	SR: Co-Ed
COSDE00002	1	Limitations	Discussion of any other limitations in the COS development process	7	SR: Co-Ed
COSDE00002	1	Attrition	Discussion of how attrition between rounds of the consensus process may have impacted on the results	6	SR: Co-Ed
COSDE00002	1	Risk of Bias	Discussion of any changes from the protocol (if a protocol existed), the reasons for these changes, and how these changes may have impacted on the results	8	SR: Co-Ed
COSDE00002	1	Conclusions	General interpretation of the results in the context of other evidence, and implications for practice and future research	7	SR: Co-Ed
COSDE00002	1	Update	Describe any plans to review, re-evaluate and update the core outcome set	7	SR: Co-Ed
COSDE00002	1	Implementation/Uptake	Describe any plans to facilitate the uptake of the core outcome set	6	SR: Co-Ed
COSDE00002	1	Measurement instruments	Description of the next steps to select measurement instruments	7	SR: Co-Ed
COSDE00002	1	Funding	Description of the sources of funding and the role of the funder in the study.	8	SR: Co-Ed
COSDE00002	1	Conflicts of interest	Description of any conflicts of interest within the study team	9	SR: Co-Ed
COSDE00003	1	Title	Identification that paper reports development of a core outcome set	7	SR: Co-Ed
COSDE00003	1	Structured summary	Provide a structured summary including, as applicable background, objectives, data sources, stakeholder eligibility criteria, study methods, results (including a list of the core outcomes), limitations, conclusions, and implications of key findings.	9	SR: Co-Ed
COSDE00003	1	Rationale	Description of the rationale for the development of a core outcome set in the context of what is already known.	7	SR: Co-Ed
COSDE00003	1	Objectives	Description of the purpose of the core outcome set to be developed, including explanations of terminology used e.g. core domain, measurement instrument, etc.	7	SR: Co-Ed
COSDE00003	1	Health condition and context	Description of the specific health condition(s)/context covered by the core outcome set	6	SR: Co-Ed
COSDE00003	1	Populations	Description of the population(s)covered by the core outcome set	8	SR: Co-Ed
COSDE00003	1	Interventions	Description of the type(s) of intervention covered by the core outcome set	9	SR: Co-Ed
COSDE00003	1	Setting	Description of the setting for the core outcome set	9	SR: Co-Ed
COSDE00003	1	Research design	Description of the research study type(s) the core outcome set was developed for, if applicable	9	SR: Co-Ed
COSDE00003	1	Protocol	Details of any protocol that was prepared for the process and where the full study protocol or other documentation on the process can be accessed, if available	5	SR: Co-Ed
COSDE00003	1	Participants	Description of eligibility criteria for participants, including stakeholder groups and the rationale for involving them	8	SR: Co-Ed
COSDE00003	1	Participants	Description of how stakeholders were identified	5	SR: Co-Ed
COSDE00003	1	Participants	Description of how members of each stakeholder group were chosen from within the stakeholder group and how many were invited	5	SR: Co-Ed
COSDE00003	1	Participants	Description of how individuals were invited to take part in the consensus process	4	SR: Co-Ed
COSDE00003	1	Information sources	Description of all information sources that were used to generated an initial list of outcomes (if used) to provide to participants before and during the consensus process.	8	SR: Co-Ed
COSDE00003	1	Information sources	Description of how the outcomes were classified/dropped/combined to make the list manageable	8	SR: Co-Ed
COSDE00003	1	Consensus process	Description of how the consensus process was undertaken.	7	SR: Co-Ed
COSDE00003	1	Consensus process	Description of what information was presented to participants about the consensus process at its start.	8	SR: Co-Ed
COSDE00003	1	Consensus process	Description of what participants were asked to do in each component or round (if multiple rounds used) of the consensus process	7	SR: Co-Ed
COSDE00003	1	Consensus process	Description of how the overall group responses were fed back to participants	6	SR: Co-Ed
COSDE00003	1	Consensus process	Description of whether non-responders (or partial responders) were invited into subsequent rounds of the consensus process	6	SR: Co-Ed
COSDE00003	1	Outcome scoring	Description of how outcomes were scored during the consensus exercise	8	SR: Co-Ed
COSDE00003	1	Outcome scoring	Description of how scores were summarised across participants during each stage of the consensus process	7	SR: Co-Ed
COSDE00003	1	Definition of consensus	Description of the consensus definition	7	SR: Co-Ed
COSDE00003	1	Definition of consensus	Description of the procedure for determining how outcomes were included or excluded from consideration at each stage of the consensus process	8	SR: Co-Ed
COSDE00003	1	Software	Description of any software used to administer any survey or analyse the results	5	SR: Co-Ed
COSDE00003	1	Participants	Total number of participants invited from each stakeholder group	6	SR: Co-Ed
COSDE00003	1	Participants	Description of the participant characteristics	6	SR: Co-Ed
COSDE00003	1	Participants	Total number of participants who completed each component or round from each stakeholder group	6	SR: Co-Ed
COSDE00003	1	Outcomes	List of all outcomes considered at the outset of the process	7	SR: Co-Ed
COSDE00003	1	Outcomes	Description of any new outcomes introduced into the consensus process after it began and how these were introduced	5	SR: Co-Ed
COSDE00003	1	Outcomes	Description of any outcomes dropped between rounds, and reasons for this	6	SR: Co-Ed
COSDE00003	1	Outcomes	Results for each outcome in each round	7	SR: Co-Ed
COSDE00003	1	Outcomes	Description of the group responses for each outcome in the final round	6	SR: Co-Ed
COSDE00003	1	Core outcome set	List of outcomes included in the final core outcome set	8	SR: Co-Ed
COSDE00003	1	Relevance	Discussion of the relevance of the core outcome set to key groups	6	SR: Co-Ed
COSDE00003	1	Barriers	Discussion of barriers to implementation of the core outcome set	6	SR: Co-Ed
COSDE00003	1	Limitations	Discussion of the limitations in representativeness from stakeholder groups	5	SR: Co-Ed
COSDE00003	1	Limitations	Discussion of the limitations in representativeness in terms of geographical coverage	6	SR: Co-Ed
COSDE00003	1	Limitations	Discussion of any other limitations in the COS development process	5	SR: Co-Ed
COSDE00003	1	Attrition	Discussion of how attrition between rounds of the consensus process may have impacted on the results	5	SR: Co-Ed
COSDE00003	1	Risk of Bias	Discussion of any changes from the protocol (if a protocol existed), the reasons for these changes, and how these changes may have impacted on the results	5	SR: Co-Ed
COSDE00003	1	Conclusions	General interpretation of the results in the context of other evidence, and implications for practice and future research	8	SR: Co-Ed
COSDE00003	1	Update	Describe any plans to review, re-evaluate and update the core outcome set	6	SR: Co-Ed
COSDE00003	1	Implementation/Uptake	Describe any plans to facilitate the uptake of the core outcome set	4	SR: Co-Ed
COSDE00003	1	Measurement instruments	Description of the next steps to select measurement instruments	4	SR: Co-Ed
COSDE00003	1	Funding	Description of the sources of funding and the role of the funder in the study.	7	SR: Co-Ed
COSDE00003	1	Conflicts of interest	Description of any conflicts of interest within the study team	7	SR: Co-Ed
COSDE00004	1	Title	Identification that paper reports development of a core outcome set	9	SR: Co-Ed
COSDE00004	1	Structured summary	Provide a structured summary including, as applicable background, objectives, data sources, stakeholder eligibility criteria, study methods, results (including a list of the core outcomes), limitations, conclusions, and implications of key findings.	9	SR: Co-Ed
COSDE00004	1	Rationale	Description of the rationale for the development of a core outcome set in the context of what is already known.	6	SR: Co-Ed
COSDE00004	1	Objectives	Description of the purpose of the core outcome set to be developed, including explanations of terminology used e.g. core domain, measurement instrument, etc.	6	SR: Co-Ed
COSDE00004	1	Health condition and context	Description of the specific health condition(s)/context covered by the core outcome set	9	SR: Co-Ed
COSDE00004	1	Populations	Description of the population(s)covered by the core outcome set	9	SR: Co-Ed
COSDE00004	1	Interventions	Description of the type(s) of intervention covered by the core outcome set	9	SR: Co-Ed
COSDE00004	1	Setting	Description of the setting for the core outcome set	6	SR: Co-Ed
COSDE00004	1	Research design	Description of the research study type(s) the core outcome set was developed for, if applicable	9	SR: Co-Ed
COSDE00004	1	Protocol	Details of any protocol that was prepared for the process and where the full study protocol or other documentation on the process can be accessed, if available	9	SR: Co-Ed
COSDE00004	1	Participants	Description of eligibility criteria for participants, including stakeholder groups and the rationale for involving them	6	SR: Co-Ed
COSDE00004	1	Participants	Description of how stakeholders were identified	9	SR: Co-Ed
COSDE00004	1	Participants	Description of how members of each stakeholder group were chosen from within the stakeholder group and how many were invited	6	SR: Co-Ed
COSDE00004	1	Participants	Description of how individuals were invited to take part in the consensus process	6	SR: Co-Ed
COSDE00004	1	Information sources	Description of all information sources that were used to generated an initial list of outcomes (if used) to provide to participants before and during the consensus process.	9	SR: Co-Ed
COSDE00004	1	Information sources	Description of how the outcomes were classified/dropped/combined to make the list manageable	6	SR: Co-Ed
COSDE00004	1	Consensus process	Description of how the consensus process was undertaken.	6	SR: Co-Ed
COSDE00004	1	Consensus process	Description of what information was presented to participants about the consensus process at its start.	6	SR: Co-Ed
COSDE00004	1	Consensus process	Description of what participants were asked to do in each component or round (if multiple rounds used) of the consensus process	6	SR: Co-Ed
COSDE00004	1	Consensus process	Description of how the overall group responses were fed back to participants	6	SR: Co-Ed
COSDE00004	1	Consensus process	Description of whether non-responders (or partial responders) were invited into subsequent rounds of the consensus process	6	SR: Co-Ed
COSDE00004	1	Outcome scoring	Description of how outcomes were scored during the consensus exercise	9	SR: Co-Ed
COSDE00004	1	Outcome scoring	Description of how scores were summarised across participants during each stage of the consensus process	6	SR: Co-Ed
COSDE00004	1	Definition of consensus	Description of the consensus definition	9	SR: Co-Ed
COSDE00004	1	Definition of consensus	Description of the procedure for determining how outcomes were included or excluded from consideration at each stage of the consensus process	6	SR: Co-Ed
COSDE00004	1	Software	Description of any software used to administer any survey or analyse the results	6	SR: Co-Ed
COSDE00004	1	Participants	Total number of participants invited from each stakeholder group	6	SR: Co-Ed
COSDE00004	1	Participants	Description of the participant characteristics	6	SR: Co-Ed
COSDE00004	1	Participants	Total number of participants who completed each component or round from each stakeholder group	6	SR: Co-Ed
COSDE00004	1	Outcomes	List of all outcomes considered at the outset of the process	9	SR: Co-Ed
COSDE00004	1	Outcomes	Description of any new outcomes introduced into the consensus process after it began and how these were introduced	9	SR: Co-Ed
COSDE00004	1	Outcomes	Description of any outcomes dropped between rounds, and reasons for this	9	SR: Co-Ed
COSDE00004	1	Outcomes	Results for each outcome in each round	6	SR: Co-Ed
COSDE00004	1	Outcomes	Description of the group responses for each outcome in the final round	9	SR: Co-Ed
COSDE00004	1	Core outcome set	List of outcomes included in the final core outcome set	9	SR: Co-Ed
COSDE00004	1	Relevance	Discussion of the relevance of the core outcome set to key groups	6	SR: Co-Ed
COSDE00004	1	Barriers	Discussion of barriers to implementation of the core outcome set	6	SR: Co-Ed
COSDE00004	1	Limitations	Discussion of the limitations in representativeness from stakeholder groups	6	SR: Co-Ed
COSDE00004	1	Limitations	Discussion of the limitations in representativeness in terms of geographical coverage	6	SR: Co-Ed
COSDE00004	1	Limitations	Discussion of any other limitations in the COS development process	6	SR: Co-Ed
COSDE00004	1	Attrition	Discussion of how attrition between rounds of the consensus process may have impacted on the results	6	SR: Co-Ed
COSDE00004	1	Risk of Bias	Discussion of any changes from the protocol (if a protocol existed), the reasons for these changes, and how these changes may have impacted on the results	6	SR: Co-Ed
COSDE00004	1	Conclusions	General interpretation of the results in the context of other evidence, and implications for practice and future research	6	SR: Co-Ed
COSDE00004	1	Update	Describe any plans to review, re-evaluate and update the core outcome set	6	SR: Co-Ed
COSDE00004	1	Implementation/Uptake	Describe any plans to facilitate the uptake of the core outcome set	6	SR: Co-Ed
COSDE00004	1	Measurement instruments	Description of the next steps to select measurement instruments	6	SR: Co-Ed
COSDE00004	1	Funding	Description of the sources of funding and the role of the funder in the study.	6	SR: Co-Ed
COSDE00004	1	Conflicts of interest	Description of any conflicts of interest within the study team	9	SR: Co-Ed
COSDE00005	1	Title	Identification that paper reports development of a core outcome set	9	Trialist - PI
COSDE00005	1	Structured summary	Provide a structured summary including, as applicable background, objectives, data sources, stakeholder eligibility criteria, study methods, results (including a list of the core outcomes), limitations, conclusions, and implications of key findings.	9	Trialist - PI
COSDE00005	1	Rationale	Description of the rationale for the development of a core outcome set in the context of what is already known.	7	Trialist - PI
COSDE00005	1	Objectives	Description of the purpose of the core outcome set to be developed, including explanations of terminology used e.g. core domain, measurement instrument, etc.	7	Trialist - PI	consensus meeting	This should probably be common across all sets; rather than developed ad hoc for a particular COS
COSDE00005	1	Health condition and context	Description of the specific health condition(s)/context covered by the core outcome set	6	Trialist - PI
COSDE00005	1	Populations	Description of the population(s)covered by the core outcome set	6	Trialist - PI
COSDE00005	1	Interventions	Description of the type(s) of intervention covered by the core outcome set	5	Trialist - PI
COSDE00005	1	Setting	Description of the setting for the core outcome set	6	Trialist - PI
COSDE00005	1	Research design	Description of the research study type(s) the core outcome set was developed for, if applicable	6	Trialist - PI
COSDE00005	1	Protocol	Details of any protocol that was prepared for the process and where the full study protocol or other documentation on the process can be accessed, if available	6	Trialist - PI	graph (no example for this one)	As the field matures; this will become more critical
COSDE00005	1	Participants	Description of eligibility criteria for participants, including stakeholder groups and the rationale for involving them	8	Trialist - PI
COSDE00005	1	Participants	Description of how stakeholders were identified	8	Trialist - PI
COSDE00005	1	Participants	Description of how members of each stakeholder group were chosen from within the stakeholder group and how many were invited	7	Trialist - PI
COSDE00005	1	Participants	Description of how individuals were invited to take part in the consensus process	7	Trialist - PI
COSDE00005	1	Information sources	Description of all information sources that were used to generated an initial list of outcomes (if used) to provide to participants before and during the consensus process.	8	Trialist - PI
COSDE00005	1	Information sources	Description of how the outcomes were classified/dropped/combined to make the list manageable	8	Trialist - PI
COSDE00005	1	Consensus process	Description of how the consensus process was undertaken.	7	Trialist - PI
COSDE00005	1	Consensus process	Description of what information was presented to participants about the consensus process at its start.	6	Trialist - PI
COSDE00005	1	Consensus process	Description of what participants were asked to do in each component or round (if multiple rounds used) of the consensus process	6	Trialist - PI	graph + scores	This could be difficult to operationalise
COSDE00005	1	Consensus process	Description of how the overall group responses were fed back to participants	7	Trialist - PI
COSDE00005	1	Consensus process	Description of whether non-responders (or partial responders) were invited into subsequent rounds of the consensus process	7	Trialist - PI
COSDE00005	1	Outcome scoring	Description of how outcomes were scored during the consensus exercise	7	Trialist - PI
COSDE00005	1	Outcome scoring	Description of how scores were summarised across participants during each stage of the consensus process	5	Trialist - PI
COSDE00005	1	Definition of consensus	Description of the consensus definition	7	Trialist - PI
COSDE00005	1	Definition of consensus	Description of the procedure for determining how outcomes were included or excluded from consideration at each stage of the consensus process	5	Trialist - PI
COSDE00005	1	Software	Description of any software used to administer any survey or analyse the results	5	Trialist - PI
COSDE00005	1	Participants	Total number of participants invited from each stakeholder group	6	Trialist - PI
COSDE00005	1	Participants	Description of the participant characteristics	5	Trialist - PI
COSDE00005	1	Participants	Total number of participants who completed each component or round from each stakeholder group	5	Trialist - PI
COSDE00005	1	Outcomes	List of all outcomes considered at the outset of the process	7	Trialist - PI
COSDE00005	1	Outcomes	Description of any new outcomes introduced into the consensus process after it began and how these were introduced	8	Trialist - PI
COSDE00005	1	Outcomes	Description of any outcomes dropped between rounds, and reasons for this	7	Trialist - PI
COSDE00005	1	Outcomes	Results for each outcome in each round	5	Trialist - PI
COSDE00005	1	Outcomes	Description of the group responses for each outcome in the final round	6	Trialist - PI
COSDE00005	1	Core outcome set	List of outcomes included in the final core outcome set	9	Trialist - PI
COSDE00005	1	Relevance	Discussion of the relevance of the core outcome set to key groups	4	Trialist - PI
COSDE00005	1	Barriers	Discussion of barriers to implementation of the core outcome set	3	Trialist - PI		This strikes me as very speculative; given the development process
COSDE00005	1	Limitations	Discussion of the limitations in representativeness from stakeholder groups	6	Trialist - PI
COSDE00005	1	Limitations	Discussion of the limitations in representativeness in terms of geographical coverage	7	Trialist - PI
COSDE00005	1	Limitations	Discussion of any other limitations in the COS development process	7	Trialist - PI
COSDE00005	1	Attrition	Discussion of how attrition between rounds of the consensus process may have impacted on the results	6	Trialist - PI
COSDE00005	1	Risk of Bias	Discussion of any changes from the protocol (if a protocol existed), the reasons for these changes, and how these changes may have impacted on the results	6	Trialist - PI
COSDE00005	1	Conclusions	General interpretation of the results in the context of other evidence, and implications for practice and future research	7	Trialist - PI
COSDE00005	1	Update	Describe any plans to review, re-evaluate and update the core outcome set	5	Trialist - PI
COSDE00005	1	Implementation/Uptake	Describe any plans to facilitate the uptake of the core outcome set	5	Trialist - PI
COSDE00005	1	Measurement instruments	Description of the next steps to select measurement instruments	7	Trialist - PI
COSDE00005	1	Funding	Description of the sources of funding and the role of the funder in the study.	7	Trialist - PI
COSDE00005	1	Conflicts of interest	Description of any conflicts of interest within the study team	6	Trialist - PI
COSDE00006	1	Title	Identification that paper reports development of a core outcome set	8	Guideline developer
COSDE00006	1	Structured summary	Provide a structured summary including, as applicable background, objectives, data sources, stakeholder eligibility criteria, study methods, results (including a list of the core outcomes), limitations, conclusions, and implications of key findings.	10	Guideline developer
COSDE00006	1	Rationale	Description of the rationale for the development of a core outcome set in the context of what is already known.	9	Guideline developer
COSDE00006	1	Objectives	Description of the purpose of the core outcome set to be developed, including explanations of terminology used e.g. core domain, measurement instrument, etc.	7	Guideline developer
COSDE00006	1	Health condition and context	Description of the specific health condition(s)/context covered by the core outcome set	10	Guideline developer
COSDE00006	1	Populations	Description of the population(s)covered by the core outcome set	9	Guideline developer
COSDE00006	1	Interventions	Description of the type(s) of intervention covered by the core outcome set	10	Guideline developer
COSDE00006	1	Setting	Description of the setting for the core outcome set	9	Guideline developer
COSDE00006	1	Research design	Description of the research study type(s) the core outcome set was developed for, if applicable	10	Guideline developer
COSDE00006	1	Protocol	Details of any protocol that was prepared for the process and where the full study protocol or other documentation on the process can be accessed, if available	7	Guideline developer
COSDE00006	1	Participants	Description of eligibility criteria for participants, including stakeholder groups and the rationale for involving them	7	Guideline developer
COSDE00006	1	Participants	Description of how stakeholders were identified	5	Guideline developer
COSDE00006	1	Participants	Description of how members of each stakeholder group were chosen from within the stakeholder group and how many were invited	3	Guideline developer
COSDE00006	1	Participants	Description of how individuals were invited to take part in the consensus process	3	Guideline developer
COSDE00006	1	Information sources	Description of all information sources that were used to generated an initial list of outcomes (if used) to provide to participants before and during the consensus process.	8	Guideline developer
COSDE00006	1	Information sources	Description of how the outcomes were classified/dropped/combined to make the list manageable	8	Guideline developer
COSDE00006	1	Consensus process	Description of how the consensus process was undertaken.	8	Guideline developer
COSDE00006	1	Consensus process	Description of what information was presented to participants about the consensus process at its start.	8	Guideline developer
COSDE00006	1	Consensus process	Description of what participants were asked to do in each component or round (if multiple rounds used) of the consensus process	6	Guideline developer
COSDE00006	1	Consensus process	Description of how the overall group responses were fed back to participants	7	Guideline developer
COSDE00006	1	Consensus process	Description of whether non-responders (or partial responders) were invited into subsequent rounds of the consensus process	6	Guideline developer
COSDE00006	1	Outcome scoring	Description of how outcomes were scored during the consensus exercise	7	Guideline developer
COSDE00006	1	Outcome scoring	Description of how scores were summarised across participants during each stage of the consensus process	7	Guideline developer
COSDE00006	1	Definition of consensus	Description of the consensus definition	7	Guideline developer
COSDE00006	1	Definition of consensus	Description of the procedure for determining how outcomes were included or excluded from consideration at each stage of the consensus process	7	Guideline developer
COSDE00006	1	Software	Description of any software used to administer any survey or analyse the results	2	Guideline developer
COSDE00006	1	Participants	Total number of participants invited from each stakeholder group	5	Guideline developer
COSDE00006	1	Participants	Description of the participant characteristics	5	Guideline developer
COSDE00006	1	Participants	Total number of participants who completed each component or round from each stakeholder group	5	Guideline developer
COSDE00006	1	Outcomes	List of all outcomes considered at the outset of the process	7	Guideline developer
COSDE00006	1	Outcomes	Description of any new outcomes introduced into the consensus process after it began and how these were introduced	5	Guideline developer
COSDE00006	1	Outcomes	Description of any outcomes dropped between rounds, and reasons for this	5	Guideline developer
COSDE00006	1	Outcomes	Results for each outcome in each round	3	Guideline developer
COSDE00006	1	Outcomes	Description of the group responses for each outcome in the final round	3	Guideline developer
COSDE00006	1	Core outcome set	List of outcomes included in the final core outcome set	9	Guideline developer
COSDE00006	1	Relevance	Discussion of the relevance of the core outcome set to key groups	7	Guideline developer
COSDE00006	1	Barriers	Discussion of barriers to implementation of the core outcome set	6	Guideline developer
COSDE00006	1	Limitations	Discussion of the limitations in representativeness from stakeholder groups	3	Guideline developer
COSDE00006	1	Limitations	Discussion of the limitations in representativeness in terms of geographical coverage	3	Guideline developer
COSDE00006	1	Limitations	Discussion of any other limitations in the COS development process	5	Guideline developer
COSDE00006	1	Attrition	Discussion of how attrition between rounds of the consensus process may have impacted on the results	3	Guideline developer
COSDE00006	1	Risk of Bias	Discussion of any changes from the protocol (if a protocol existed), the reasons for these changes, and how these changes may have impacted on the results	3	Guideline developer
COSDE00006	1	Conclusions	General interpretation of the results in the context of other evidence, and implications for practice and future research	9	Guideline developer
COSDE00006	1	Update	Describe any plans to review, re-evaluate and update the core outcome set	3	Guideline developer
COSDE00006	1	Implementation/Uptake	Describe any plans to facilitate the uptake of the core outcome set	4	Guideline developer
COSDE00006	1	Measurement instruments	Description of the next steps to select measurement instruments	4	Guideline developer
COSDE00006	1	Funding	Description of the sources of funding and the role of the funder in the study.	9	Guideline developer
COSDE00006	1	Conflicts of interest	Description of any conflicts of interest within the study team	9	Guideline developer
COSDE00007	1	Title	Identification that paper reports development of a core outcome set	8	Journal Editor
COSDE00007	1	Structured summary	Provide a structured summary including, as applicable background, objectives, data sources, stakeholder eligibility criteria, study methods, results (including a list of the core outcomes), limitations, conclusions, and implications of key findings.	8	Journal Editor
COSDE00007	1	Rationale	Description of the rationale for the development of a core outcome set in the context of what is already known.	8	Journal Editor
COSDE00007	1	Objectives	Description of the purpose of the core outcome set to be developed, including explanations of terminology used e.g. core domain, measurement instrument, etc.	9	Journal Editor
COSDE00007	1	Health condition and context	Description of the specific health condition(s)/context covered by the core outcome set	9	Journal Editor
COSDE00007	1	Populations	Description of the population(s)covered by the core outcome set	8	Journal Editor
COSDE00007	1	Interventions	Description of the type(s) of intervention covered by the core outcome set	7	Journal Editor
COSDE00007	1	Setting	Description of the setting for the core outcome set	7	Journal Editor
COSDE00007	1	Research design	Description of the research study type(s) the core outcome set was developed for, if applicable	9	Journal Editor
COSDE00007	1	Protocol	Details of any protocol that was prepared for the process and where the full study protocol or other documentation on the process can be accessed, if available	8	Journal Editor
COSDE00007	1	Participants	Description of eligibility criteria for participants, including stakeholder groups and the rationale for involving them	7	Journal Editor
COSDE00007	1	Participants	Description of how stakeholders were identified	7	Journal Editor
COSDE00007	1	Participants	Description of how members of each stakeholder group were chosen from within the stakeholder group and how many were invited	7	Journal Editor
COSDE00007	1	Participants	Description of how individuals were invited to take part in the consensus process	8	Journal Editor
COSDE00007	1	Information sources	Description of all information sources that were used to generated an initial list of outcomes (if used) to provide to participants before and during the consensus process.	7	Journal Editor
COSDE00007	1	Information sources	Description of how the outcomes were classified/dropped/combined to make the list manageable	7	Journal Editor
COSDE00007	1	Consensus process	Description of how the consensus process was undertaken.	8	Journal Editor
COSDE00007	1	Consensus process	Description of what information was presented to participants about the consensus process at its start.	7	Journal Editor
COSDE00007	1	Consensus process	Description of what participants were asked to do in each component or round (if multiple rounds used) of the consensus process	8	Journal Editor
COSDE00007	1	Consensus process	Description of how the overall group responses were fed back to participants	9	Journal Editor
COSDE00007	1	Consensus process	Description of whether non-responders (or partial responders) were invited into subsequent rounds of the consensus process	8	Journal Editor
COSDE00007	1	Outcome scoring	Description of how outcomes were scored during the consensus exercise	8	Journal Editor
COSDE00007	1	Outcome scoring	Description of how scores were summarised across participants during each stage of the consensus process	8	Journal Editor
COSDE00007	1	Definition of consensus	Description of the consensus definition	9	Journal Editor
COSDE00007	1	Definition of consensus	Description of the procedure for determining how outcomes were included or excluded from consideration at each stage of the consensus process	9	Journal Editor
COSDE00007	1	Software	Description of any software used to administer any survey or analyse the results	6	Journal Editor
COSDE00007	1	Participants	Total number of participants invited from each stakeholder group	8	Journal Editor
COSDE00007	1	Participants	Description of the participant characteristics	8	Journal Editor
COSDE00007	1	Participants	Total number of participants who completed each component or round from each stakeholder group	8	Journal Editor
COSDE00007	1	Outcomes	List of all outcomes considered at the outset of the process	9	Journal Editor
COSDE00007	1	Outcomes	Description of any new outcomes introduced into the consensus process after it began and how these were introduced	9	Journal Editor
COSDE00007	1	Outcomes	Description of any outcomes dropped between rounds, and reasons for this	9	Journal Editor
COSDE00007	1	Outcomes	Results for each outcome in each round	8	Journal Editor
COSDE00007	1	Outcomes	Description of the group responses for each outcome in the final round	9	Journal Editor
COSDE00007	1	Core outcome set	List of outcomes included in the final core outcome set	9	Journal Editor
COSDE00007	1	Relevance	Discussion of the relevance of the core outcome set to key groups	8	Journal Editor
COSDE00007	1	Barriers	Discussion of barriers to implementation of the core outcome set	7	Journal Editor
COSDE00007	1	Limitations	Discussion of the limitations in representativeness from stakeholder groups	7	Journal Editor
COSDE00007	1	Limitations	Discussion of the limitations in representativeness in terms of geographical coverage	6	Journal Editor
COSDE00007	1	Limitations	Discussion of any other limitations in the COS development process	8	Journal Editor
COSDE00007	1	Attrition	Discussion of how attrition between rounds of the consensus process may have impacted on the results	8	Journal Editor
COSDE00007	1	Risk of Bias	Discussion of any changes from the protocol (if a protocol existed), the reasons for these changes, and how these changes may have impacted on the results	8	Journal Editor
COSDE00007	1	Conclusions	General interpretation of the results in the context of other evidence, and implications for practice and future research	9	Journal Editor
COSDE00007	1	Update	Describe any plans to review, re-evaluate and update the core outcome set	8	Journal Editor
COSDE00007	1	Implementation/Uptake	Describe any plans to facilitate the uptake of the core outcome set	8	Journal Editor
COSDE00007	1	Measurement instruments	Description of the next steps to select measurement instruments	6	Journal Editor
COSDE00007	1	Funding	Description of the sources of funding and the role of the funder in the study.	8	Journal Editor
COSDE00007	1	Conflicts of interest	Description of any conflicts of interest within the study team	9	Journal Editor
COSDE00008	1	Title	Identification that paper reports development of a core outcome set	5	Trialist - PI
COSDE00008	1	Structured summary	Provide a structured summary including, as applicable background, objectives, data sources, stakeholder eligibility criteria, study methods, results (including a list of the core outcomes), limitations, conclusions, and implications of key findings.	2	Trialist - PI
COSDE00008	1	Rationale	Description of the rationale for the development of a core outcome set in the context of what is already known.	8	Trialist - PI
COSDE00008	1	Objectives	Description of the purpose of the core outcome set to be developed, including explanations of terminology used e.g. core domain, measurement instrument, etc.	7	Trialist - PI
COSDE00008	1	Health condition and context	Description of the specific health condition(s)/context covered by the core outcome set	9	Trialist - PI
COSDE00008	1	Populations	Description of the population(s)covered by the core outcome set	6	Trialist - PI
COSDE00008	1	Interventions	Description of the type(s) of intervention covered by the core outcome set	7	Trialist - PI
COSDE00008	1	Setting	Description of the setting for the core outcome set	6	Trialist - PI
COSDE00008	1	Research design	Description of the research study type(s) the core outcome set was developed for, if applicable	7	Trialist - PI
COSDE00008	1	Protocol	Details of any protocol that was prepared for the process and where the full study protocol or other documentation on the process can be accessed, if available	5	Trialist - PI
COSDE00008	1	Participants	Description of eligibility criteria for participants, including stakeholder groups and the rationale for involving them	8	Trialist - PI
COSDE00008	1	Participants	Description of how stakeholders were identified	7	Trialist - PI
COSDE00008	1	Participants	Description of how members of each stakeholder group were chosen from within the stakeholder group and how many were invited	7	Trialist - PI
COSDE00008	1	Participants	Description of how individuals were invited to take part in the consensus process	6	Trialist - PI
COSDE00008	1	Information sources	Description of all information sources that were used to generated an initial list of outcomes (if used) to provide to participants before and during the consensus process.	7	Trialist - PI
COSDE00008	1	Information sources	Description of how the outcomes were classified/dropped/combined to make the list manageable	8	Trialist - PI
COSDE00008	1	Consensus process	Description of how the consensus process was undertaken.	8	Trialist - PI
COSDE00008	1	Consensus process	Description of what information was presented to participants about the consensus process at its start.	7	Trialist - PI
COSDE00008	1	Consensus process	Description of what participants were asked to do in each component or round (if multiple rounds used) of the consensus process	5	Trialist - PI
COSDE00008	1	Consensus process	Description of how the overall group responses were fed back to participants	6	Trialist - PI
COSDE00008	1	Consensus process	Description of whether non-responders (or partial responders) were invited into subsequent rounds of the consensus process	6	Trialist - PI
COSDE00008	1	Outcome scoring	Description of how outcomes were scored during the consensus exercise	8	Trialist - PI
COSDE00008	1	Outcome scoring	Description of how scores were summarised across participants during each stage of the consensus process	7	Trialist - PI
COSDE00008	1	Definition of consensus	Description of the consensus definition	8	Trialist - PI
COSDE00008	1	Definition of consensus	Description of the procedure for determining how outcomes were included or excluded from consideration at each stage of the consensus process	8	Trialist - PI
COSDE00008	1	Software	Description of any software used to administer any survey or analyse the results	3	Trialist - PI
COSDE00008	1	Participants	Total number of participants invited from each stakeholder group	7	Trialist - PI
COSDE00008	1	Participants	Description of the participant characteristics	7	Trialist - PI
COSDE00008	1	Participants	Total number of participants who completed each component or round from each stakeholder group	6	Trialist - PI
COSDE00008	1	Outcomes	List of all outcomes considered at the outset of the process	9	Trialist - PI
COSDE00008	1	Outcomes	Description of any new outcomes introduced into the consensus process after it began and how these were introduced	8	Trialist - PI
COSDE00008	1	Outcomes	Description of any outcomes dropped between rounds, and reasons for this	8	Trialist - PI
COSDE00008	1	Outcomes	Results for each outcome in each round	6	Trialist - PI
COSDE00008	1	Outcomes	Description of the group responses for each outcome in the final round	8	Trialist - PI
COSDE00008	1	Core outcome set	List of outcomes included in the final core outcome set	9	Trialist - PI
COSDE00008	1	Relevance	Discussion of the relevance of the core outcome set to key groups	7	Trialist - PI
COSDE00008	1	Barriers	Discussion of barriers to implementation of the core outcome set	5	Trialist - PI
COSDE00008	1	Limitations	Discussion of the limitations in representativeness from stakeholder groups	6	Trialist - PI
COSDE00008	1	Limitations	Discussion of the limitations in representativeness in terms of geographical coverage	3	Trialist - PI
COSDE00008	1	Limitations	Discussion of any other limitations in the COS development process	6	Trialist - PI
COSDE00008	1	Attrition	Discussion of how attrition between rounds of the consensus process may have impacted on the results	6	Trialist - PI
COSDE00008	1	Risk of Bias	Discussion of any changes from the protocol (if a protocol existed), the reasons for these changes, and how these changes may have impacted on the results	6	Trialist - PI
COSDE00008	1	Conclusions	General interpretation of the results in the context of other evidence, and implications for practice and future research	8	Trialist - PI
COSDE00008	1	Update	Describe any plans to review, re-evaluate and update the core outcome set	5	Trialist - PI
COSDE00008	1	Implementation/Uptake	Describe any plans to facilitate the uptake of the core outcome set	5	Trialist - PI
COSDE00008	1	Measurement instruments	Description of the next steps to select measurement instruments	6	Trialist - PI
COSDE00008	1	Funding	Description of the sources of funding and the role of the funder in the study.	6	Trialist - PI
COSDE00008	1	Conflicts of interest	Description of any conflicts of interest within the study team	6	Trialist - PI
COSDE00009	1	Title	Identification that paper reports development of a core outcome set	7	Trialist - PI
COSDE00009	1	Structured summary	Provide a structured summary including, as applicable background, objectives, data sources, stakeholder eligibility criteria, study methods, results (including a list of the core outcomes), limitations, conclusions, and implications of key findings.	8	Trialist - PI
COSDE00009	1	Rationale	Description of the rationale for the development of a core outcome set in the context of what is already known.	9	Trialist - PI
COSDE00009	1	Objectives	Description of the purpose of the core outcome set to be developed, including explanations of terminology used e.g. core domain, measurement instrument, etc.	9	Trialist - PI
COSDE00009	1	Health condition and context	Description of the specific health condition(s)/context covered by the core outcome set	9	Trialist - PI
COSDE00009	1	Populations	Description of the population(s)covered by the core outcome set	9	Trialist - PI
COSDE00009	1	Interventions	Description of the type(s) of intervention covered by the core outcome set	9	Trialist - PI
COSDE00009	1	Setting	Description of the setting for the core outcome set	8	Trialist - PI
COSDE00009	1	Research design	Description of the research study type(s) the core outcome set was developed for, if applicable	9	Trialist - PI
COSDE00009	1	Protocol	Details of any protocol that was prepared for the process and where the full study protocol or other documentation on the process can be accessed, if available	9	Trialist - PI
COSDE00009	1	Participants	Description of eligibility criteria for participants, including stakeholder groups and the rationale for involving them	9	Trialist - PI
COSDE00009	1	Participants	Description of how stakeholders were identified	7	Trialist - PI
COSDE00009	1	Participants	Description of how members of each stakeholder group were chosen from within the stakeholder group and how many were invited	6	Trialist - PI
COSDE00009	1	Participants	Description of how individuals were invited to take part in the consensus process	9	Trialist - PI
COSDE00009	1	Information sources	Description of all information sources that were used to generated an initial list of outcomes (if used) to provide to participants before and during the consensus process.	8	Trialist - PI
COSDE00009	1	Information sources	Description of how the outcomes were classified/dropped/combined to make the list manageable	8	Trialist - PI
COSDE00009	1	Consensus process	Description of how the consensus process was undertaken.	8	Trialist - PI
COSDE00009	1	Consensus process	Description of what information was presented to participants about the consensus process at its start.	9	Trialist - PI
COSDE00009	1	Consensus process	Description of what participants were asked to do in each component or round (if multiple rounds used) of the consensus process	9	Trialist - PI
COSDE00009	1	Consensus process	Description of how the overall group responses were fed back to participants	6	Trialist - PI
COSDE00009	1	Consensus process	Description of whether non-responders (or partial responders) were invited into subsequent rounds of the consensus process	6	Trialist - PI
COSDE00009	1	Outcome scoring	Description of how outcomes were scored during the consensus exercise	8	Trialist - PI
COSDE00009	1	Outcome scoring	Description of how scores were summarised across participants during each stage of the consensus process	8	Trialist - PI
COSDE00009	1	Definition of consensus	Description of the consensus definition	9	Trialist - PI
COSDE00009	1	Definition of consensus	Description of the procedure for determining how outcomes were included or excluded from consideration at each stage of the consensus process	8	Trialist - PI
COSDE00009	1	Software	Description of any software used to administer any survey or analyse the results	4	Trialist - PI
COSDE00009	1	Participants	Total number of participants invited from each stakeholder group	9	Trialist - PI
COSDE00009	1	Participants	Description of the participant characteristics	9	Trialist - PI
COSDE00009	1	Participants	Total number of participants who completed each component or round from each stakeholder group	9	Trialist - PI
COSDE00009	1	Outcomes	List of all outcomes considered at the outset of the process	9	Trialist - PI
COSDE00009	1	Outcomes	Description of any new outcomes introduced into the consensus process after it began and how these were introduced	9	Trialist - PI
COSDE00009	1	Outcomes	Description of any outcomes dropped between rounds, and reasons for this	9	Trialist - PI
COSDE00009	1	Outcomes	Results for each outcome in each round	9	Trialist - PI
COSDE00009	1	Outcomes	Description of the group responses for each outcome in the final round	9	Trialist - PI
COSDE00009	1	Core outcome set	List of outcomes included in the final core outcome set	9	Trialist - PI
COSDE00009	1	Relevance	Discussion of the relevance of the core outcome set to key groups	8	Trialist - PI
COSDE00009	1	Barriers	Discussion of barriers to implementation of the core outcome set	7	Trialist - PI
COSDE00009	1	Limitations	Discussion of the limitations in representativeness from stakeholder groups	8	Trialist - PI
COSDE00009	1	Limitations	Discussion of the limitations in representativeness in terms of geographical coverage	8	Trialist - PI
COSDE00009	1	Limitations	Discussion of any other limitations in the COS development process	8	Trialist - PI
COSDE00009	1	Attrition	Discussion of how attrition between rounds of the consensus process may have impacted on the results	9	Trialist - PI
COSDE00009	1	Risk of Bias	Discussion of any changes from the protocol (if a protocol existed), the reasons for these changes, and how these changes may have impacted on the results	9	Trialist - PI
COSDE00009	1	Conclusions	General interpretation of the results in the context of other evidence, and implications for practice and future research	8	Trialist - PI
COSDE00009	1	Update	Describe any plans to review, re-evaluate and update the core outcome set	7	Trialist - PI
COSDE00009	1	Implementation/Uptake	Describe any plans to facilitate the uptake of the core outcome set	6	Trialist - PI
COSDE00009	1	Measurement instruments	Description of the next steps to select measurement instruments	6	Trialist - PI
COSDE00009	1	Funding	Description of the sources of funding and the role of the funder in the study.	7	Trialist - PI
COSDE00009	1	Conflicts of interest	Description of any conflicts of interest within the study team	8	Trialist - PI
COSDE00010	1	Title	Identification that paper reports development of a core outcome set	9	SR: Co-Ed
COSDE00010	1	Structured summary	Provide a structured summary including, as applicable background, objectives, data sources, stakeholder eligibility criteria, study methods, results (including a list of the core outcomes), limitations, conclusions, and implications of key findings.	7	SR: Co-Ed
COSDE00010	1	Rationale	Description of the rationale for the development of a core outcome set in the context of what is already known.	9	SR: Co-Ed
COSDE00010	1	Objectives	Description of the purpose of the core outcome set to be developed, including explanations of terminology used e.g. core domain, measurement instrument, etc.	9	SR: Co-Ed
COSDE00010	1	Health condition and context	Description of the specific health condition(s)/context covered by the core outcome set	9	SR: Co-Ed
COSDE00010	1	Populations	Description of the population(s)covered by the core outcome set	9	SR: Co-Ed
COSDE00010	1	Interventions	Description of the type(s) of intervention covered by the core outcome set	9	SR: Co-Ed
COSDE00010	1	Setting	Description of the setting for the core outcome set	7	SR: Co-Ed
COSDE00010	1	Research design	Description of the research study type(s) the core outcome set was developed for, if applicable	6	SR: Co-Ed
COSDE00010	1	Protocol	Details of any protocol that was prepared for the process and where the full study protocol or other documentation on the process can be accessed, if available	7	SR: Co-Ed
COSDE00010	1	Participants	Description of eligibility criteria for participants, including stakeholder groups and the rationale for involving them	7	SR: Co-Ed
COSDE00010	1	Participants	Description of how stakeholders were identified	7	SR: Co-Ed
COSDE00010	1	Participants	Description of how members of each stakeholder group were chosen from within the stakeholder group and how many were invited	8	SR: Co-Ed
COSDE00010	1	Participants	Description of how individuals were invited to take part in the consensus process	6	SR: Co-Ed
COSDE00010	1	Information sources	Description of all information sources that were used to generated an initial list of outcomes (if used) to provide to participants before and during the consensus process.	7	SR: Co-Ed
COSDE00010	1	Information sources	Description of how the outcomes were classified/dropped/combined to make the list manageable	7	SR: Co-Ed
COSDE00010	1	Consensus process	Description of how the consensus process was undertaken.	8	SR: Co-Ed
COSDE00010	1	Consensus process	Description of what information was presented to participants about the consensus process at its start.	7	SR: Co-Ed
COSDE00010	1	Consensus process	Description of what participants were asked to do in each component or round (if multiple rounds used) of the consensus process	7	SR: Co-Ed
COSDE00010	1	Consensus process	Description of how the overall group responses were fed back to participants	6	SR: Co-Ed
COSDE00010	1	Consensus process	Description of whether non-responders (or partial responders) were invited into subsequent rounds of the consensus process	6	SR: Co-Ed
COSDE00010	1	Outcome scoring	Description of how outcomes were scored during the consensus exercise	8	SR: Co-Ed
COSDE00010	1	Outcome scoring	Description of how scores were summarised across participants during each stage of the consensus process	8	SR: Co-Ed
COSDE00010	1	Definition of consensus	Description of the consensus definition	9	SR: Co-Ed
COSDE00010	1	Definition of consensus	Description of the procedure for determining how outcomes were included or excluded from consideration at each stage of the consensus process	9	SR: Co-Ed
COSDE00010	1	Software	Description of any software used to administer any survey or analyse the results	6	SR: Co-Ed
COSDE00010	1	Participants	Total number of participants invited from each stakeholder group	7	SR: Co-Ed
COSDE00010	1	Participants	Description of the participant characteristics	7	SR: Co-Ed
COSDE00010	1	Participants	Total number of participants who completed each component or round from each stakeholder group	7	SR: Co-Ed
COSDE00010	1	Outcomes	List of all outcomes considered at the outset of the process	8	SR: Co-Ed
COSDE00010	1	Outcomes	Description of any new outcomes introduced into the consensus process after it began and how these were introduced	8	SR: Co-Ed
COSDE00010	1	Outcomes	Description of any outcomes dropped between rounds, and reasons for this	8	SR: Co-Ed
COSDE00010	1	Outcomes	Results for each outcome in each round	8	SR: Co-Ed
COSDE00010	1	Outcomes	Description of the group responses for each outcome in the final round	7	SR: Co-Ed
COSDE00010	1	Core outcome set	List of outcomes included in the final core outcome set	10	SR: Co-Ed
COSDE00010	1	Relevance	Discussion of the relevance of the core outcome set to key groups	7	SR: Co-Ed
COSDE00010	1	Barriers	Discussion of barriers to implementation of the core outcome set	8	SR: Co-Ed
COSDE00010	1	Limitations	Discussion of the limitations in representativeness from stakeholder groups	7	SR: Co-Ed
COSDE00010	1	Limitations	Discussion of the limitations in representativeness in terms of geographical coverage	6	SR: Co-Ed
COSDE00010	1	Limitations	Discussion of any other limitations in the COS development process	7	SR: Co-Ed		Particularly when there are groups who cannot be directly involved in the process; or can only be involved in a more limited way. This is often the case for some groups; such as some groups of children and young people (for example those who have been maltreated or who are in care).
COSDE00010	1	Attrition	Discussion of how attrition between rounds of the consensus process may have impacted on the results	7	SR: Co-Ed
COSDE00010	1	Risk of Bias	Discussion of any changes from the protocol (if a protocol existed), the reasons for these changes, and how these changes may have impacted on the results	6	SR: Co-Ed
COSDE00010	1	Conclusions	General interpretation of the results in the context of other evidence, and implications for practice and future research	8	SR: Co-Ed
COSDE00010	1	Update	Describe any plans to review, re-evaluate and update the core outcome set	6	SR: Co-Ed
COSDE00010	1	Implementation/Uptake	Describe any plans to facilitate the uptake of the core outcome set	6	SR: Co-Ed
COSDE00010	1	Measurement instruments	Description of the next steps to select measurement instruments	7	SR: Co-Ed
COSDE00010	1	Funding	Description of the sources of funding and the role of the funder in the study.	7	SR: Co-Ed
COSDE00010	1	Conflicts of interest	Description of any conflicts of interest within the study team	7	SR: Co-Ed
COSDE00011	1	Title	Identification that paper reports development of a core outcome set	9	Trialist - PI
COSDE00011	1	Structured summary	Provide a structured summary including, as applicable background, objectives, data sources, stakeholder eligibility criteria, study methods, results (including a list of the core outcomes), limitations, conclusions, and implications of key findings.	5	Trialist - PI
COSDE00011	1	Rationale	Description of the rationale for the development of a core outcome set in the context of what is already known.	9	Trialist - PI
COSDE00011	1	Objectives	Description of the purpose of the core outcome set to be developed, including explanations of terminology used e.g. core domain, measurement instrument, etc.	9	Trialist - PI
COSDE00011	1	Health condition and context	Description of the specific health condition(s)/context covered by the core outcome set	9	Trialist - PI
COSDE00011	1	Populations	Description of the population(s)covered by the core outcome set	9	Trialist - PI
COSDE00011	1	Interventions	Description of the type(s) of intervention covered by the core outcome set	6	Trialist - PI	Add - all interventions put first	not sure what is meant by intervention; core sets developed for more than intervention study use
COSDE00011	1	Setting	Description of the setting for the core outcome set	10	Trialist - PI
COSDE00011	1	Research design	Description of the research study type(s) the core outcome set was developed for, if applicable	10	Trialist - PI
COSDE00011	1	Protocol	Details of any protocol that was prepared for the process and where the full study protocol or other documentation on the process can be accessed, if available	9	Trialist - PI
COSDE00011	1	Participants	Description of eligibility criteria for participants, including stakeholder groups and the rationale for involving them	9	Trialist - PI
COSDE00011	1	Participants	Description of how stakeholders were identified	9	Trialist - PI
COSDE00011	1	Participants	Description of how members of each stakeholder group were chosen from within the stakeholder group and how many were invited	9	Trialist - PI
COSDE00011	1	Participants	Description of how individuals were invited to take part in the consensus process	8	Trialist - PI
COSDE00011	1	Information sources	Description of all information sources that were used to generated an initial list of outcomes (if used) to provide to participants before and during the consensus process.	9	Trialist - PI
COSDE00011	1	Information sources	Description of how the outcomes were classified/dropped/combined to make the list manageable	9	Trialist - PI
COSDE00011	1	Consensus process	Description of how the consensus process was undertaken.	9	Trialist - PI
COSDE00011	1	Consensus process	Description of what information was presented to participants about the consensus process at its start.	9	Trialist - PI
COSDE00011	1	Consensus process	Description of what participants were asked to do in each component or round (if multiple rounds used) of the consensus process	9	Trialist - PI
COSDE00011	1	Consensus process	Description of how the overall group responses were fed back to participants	9	Trialist - PI
COSDE00011	1	Consensus process	Description of whether non-responders (or partial responders) were invited into subsequent rounds of the consensus process	9	Trialist - PI
COSDE00011	1	Outcome scoring	Description of how outcomes were scored during the consensus exercise	9	Trialist - PI
COSDE00011	1	Outcome scoring	Description of how scores were summarised across participants during each stage of the consensus process	9	Trialist - PI
COSDE00011	1	Definition of consensus	Description of the consensus definition	9	Trialist - PI
COSDE00011	1	Definition of consensus	Description of the procedure for determining how outcomes were included or excluded from consideration at each stage of the consensus process	9	Trialist - PI
COSDE00011	1	Software	Description of any software used to administer any survey or analyse the results	4	Trialist - PI
COSDE00011	1	Participants	Total number of participants invited from each stakeholder group	9	Trialist - PI
COSDE00011	1	Participants	Description of the participant characteristics	9	Trialist - PI
COSDE00011	1	Participants	Total number of participants who completed each component or round from each stakeholder group	9	Trialist - PI
COSDE00011	1	Outcomes	List of all outcomes considered at the outset of the process	6	Trialist - PI
COSDE00011	1	Outcomes	Description of any new outcomes introduced into the consensus process after it began and how these were introduced	6	Trialist - PI
COSDE00011	1	Outcomes	Description of any outcomes dropped between rounds, and reasons for this	10	Trialist - PI
COSDE00011	1	Outcomes	Results for each outcome in each round	10	Trialist - PI
COSDE00011	1	Outcomes	Description of the group responses for each outcome in the final round	10	Trialist - PI
COSDE00011	1	Core outcome set	List of outcomes included in the final core outcome set	10	Trialist - PI
COSDE00011	1	Relevance	Discussion of the relevance of the core outcome set to key groups	5	Trialist - PI
COSDE00011	1	Barriers	Discussion of barriers to implementation of the core outcome set	7	Trialist - PI
COSDE00011	1	Limitations	Discussion of the limitations in representativeness from stakeholder groups	9	Trialist - PI
COSDE00011	1	Limitations	Discussion of the limitations in representativeness in terms of geographical coverage	9	Trialist - PI
COSDE00011	1	Limitations	Discussion of any other limitations in the COS development process	9	Trialist - PI
COSDE00011	1	Attrition	Discussion of how attrition between rounds of the consensus process may have impacted on the results	7	Trialist - PI
COSDE00011	1	Risk of Bias	Discussion of any changes from the protocol (if a protocol existed), the reasons for these changes, and how these changes may have impacted on the results	9	Trialist - PI
COSDE00011	1	Conclusions	General interpretation of the results in the context of other evidence, and implications for practice and future research	9	Trialist - PI
COSDE00011	1	Update	Describe any plans to review, re-evaluate and update the core outcome set	8	Trialist - PI
COSDE00011	1	Implementation/Uptake	Describe any plans to facilitate the uptake of the core outcome set	8	Trialist - PI
COSDE00011	1	Measurement instruments	Description of the next steps to select measurement instruments	8	Trialist - PI
COSDE00011	1	Funding	Description of the sources of funding and the role of the funder in the study.	9	Trialist - PI
COSDE00011	1	Conflicts of interest	Description of any conflicts of interest within the study team	9	Trialist - PI
COSDE00012	1	Title	Identification that paper reports development of a core outcome set	9	Journal Editor
COSDE00012	1	Structured summary	Provide a structured summary including, as applicable background, objectives, data sources, stakeholder eligibility criteria, study methods, results (including a list of the core outcomes), limitations, conclusions, and implications of key findings.	7	Journal Editor
COSDE00012	1	Rationale	Description of the rationale for the development of a core outcome set in the context of what is already known.	8	Journal Editor
COSDE00012	1	Objectives	Description of the purpose of the core outcome set to be developed, including explanations of terminology used e.g. core domain, measurement instrument, etc.	9	Journal Editor
COSDE00012	1	Health condition and context	Description of the specific health condition(s)/context covered by the core outcome set	9	Journal Editor
COSDE00012	1	Populations	Description of the population(s)covered by the core outcome set	9	Journal Editor
COSDE00012	1	Interventions	Description of the type(s) of intervention covered by the core outcome set	9	Journal Editor
COSDE00012	1	Setting	Description of the setting for the core outcome set	9	Journal Editor
COSDE00012	1	Research design	Description of the research study type(s) the core outcome set was developed for, if applicable	9	Journal Editor
COSDE00012	1	Protocol	Details of any protocol that was prepared for the process and where the full study protocol or other documentation on the process can be accessed, if available	8	Journal Editor
COSDE00012	1	Participants	Description of eligibility criteria for participants, including stakeholder groups and the rationale for involving them	7	Journal Editor
COSDE00012	1	Participants	Description of how stakeholders were identified	6	Journal Editor
COSDE00012	1	Participants	Description of how members of each stakeholder group were chosen from within the stakeholder group and how many were invited	6	Journal Editor
COSDE00012	1	Participants	Description of how individuals were invited to take part in the consensus process	6	Journal Editor
COSDE00012	1	Information sources	Description of all information sources that were used to generated an initial list of outcomes (if used) to provide to participants before and during the consensus process.	6	Journal Editor
COSDE00012	1	Information sources	Description of how the outcomes were classified/dropped/combined to make the list manageable	6	Journal Editor
COSDE00012	1	Consensus process	Description of how the consensus process was undertaken.	8	Journal Editor
COSDE00012	1	Consensus process	Description of what information was presented to participants about the consensus process at its start.	8	Journal Editor
COSDE00012	1	Consensus process	Description of what participants were asked to do in each component or round (if multiple rounds used) of the consensus process	7	Journal Editor
COSDE00012	1	Consensus process	Description of how the overall group responses were fed back to participants	6	Journal Editor
COSDE00012	1	Consensus process	Description of whether non-responders (or partial responders) were invited into subsequent rounds of the consensus process	5	Journal Editor
COSDE00012	1	Outcome scoring	Description of how outcomes were scored during the consensus exercise	9	Journal Editor
COSDE00012	1	Outcome scoring	Description of how scores were summarised across participants during each stage of the consensus process	7	Journal Editor
COSDE00012	1	Definition of consensus	Description of the consensus definition	9	Journal Editor
COSDE00012	1	Definition of consensus	Description of the procedure for determining how outcomes were included or excluded from consideration at each stage of the consensus process	9	Journal Editor
COSDE00012	1	Software	Description of any software used to administer any survey or analyse the results	5	Journal Editor
COSDE00012	1	Participants	Total number of participants invited from each stakeholder group	8	Journal Editor
COSDE00012	1	Participants	Description of the participant characteristics	8	Journal Editor
COSDE00012	1	Participants	Total number of participants who completed each component or round from each stakeholder group	8	Journal Editor
COSDE00012	1	Outcomes	List of all outcomes considered at the outset of the process	7	Journal Editor
COSDE00012	1	Outcomes	Description of any new outcomes introduced into the consensus process after it began and how these were introduced	8	Journal Editor
COSDE00012	1	Outcomes	Description of any outcomes dropped between rounds, and reasons for this	7	Journal Editor
COSDE00012	1	Outcomes	Results for each outcome in each round	7	Journal Editor
COSDE00012	1	Outcomes	Description of the group responses for each outcome in the final round	8	Journal Editor
COSDE00012	1	Core outcome set	List of outcomes included in the final core outcome set	9	Journal Editor
COSDE00012	1	Relevance	Discussion of the relevance of the core outcome set to key groups	6	Journal Editor
COSDE00012	1	Barriers	Discussion of barriers to implementation of the core outcome set	7	Journal Editor
COSDE00012	1	Limitations	Discussion of the limitations in representativeness from stakeholder groups	7	Journal Editor
COSDE00012	1	Limitations	Discussion of the limitations in representativeness in terms of geographical coverage	6	Journal Editor
COSDE00012	1	Limitations	Discussion of any other limitations in the COS development process	6	Journal Editor
COSDE00012	1	Attrition	Discussion of how attrition between rounds of the consensus process may have impacted on the results	5	Journal Editor
COSDE00012	1	Risk of Bias	Discussion of any changes from the protocol (if a protocol existed), the reasons for these changes, and how these changes may have impacted on the results	9	Journal Editor
COSDE00012	1	Conclusions	General interpretation of the results in the context of other evidence, and implications for practice and future research	9	Journal Editor
COSDE00012	1	Update	Describe any plans to review, re-evaluate and update the core outcome set	6	Journal Editor
COSDE00012	1	Implementation/Uptake	Describe any plans to facilitate the uptake of the core outcome set	6	Journal Editor
COSDE00012	1	Measurement instruments	Description of the next steps to select measurement instruments	7	Journal Editor
COSDE00012	1	Funding	Description of the sources of funding and the role of the funder in the study.	9	Journal Editor
COSDE00012	1	Conflicts of interest	Description of any conflicts of interest within the study team	9	Journal Editor
COSDE00013	1	Title	Identification that paper reports development of a core outcome set	8	Journal Editor
COSDE00013	1	Structured summary	Provide a structured summary including, as applicable background, objectives, data sources, stakeholder eligibility criteria, study methods, results (including a list of the core outcomes), limitations, conclusions, and implications of key findings.	8	Journal Editor
COSDE00013	1	Rationale	Description of the rationale for the development of a core outcome set in the context of what is already known.	7	Journal Editor
COSDE00013	1	Objectives	Description of the purpose of the core outcome set to be developed, including explanations of terminology used e.g. core domain, measurement instrument, etc.	5	Journal Editor
COSDE00013	1	Health condition and context	Description of the specific health condition(s)/context covered by the core outcome set	7	Journal Editor
COSDE00013	1	Populations	Description of the population(s)covered by the core outcome set	5	Journal Editor
COSDE00013	1	Interventions	Description of the type(s) of intervention covered by the core outcome set	8	Journal Editor
COSDE00013	1	Setting	Description of the setting for the core outcome set	2	Journal Editor
COSDE00013	1	Research design	Description of the research study type(s) the core outcome set was developed for, if applicable	6	Journal Editor
COSDE00013	1	Protocol	Details of any protocol that was prepared for the process and where the full study protocol or other documentation on the process can be accessed, if available	6	Journal Editor
COSDE00013	1	Participants	Description of eligibility criteria for participants, including stakeholder groups and the rationale for involving them	8	Journal Editor
COSDE00013	1	Participants	Description of how stakeholders were identified	6	Journal Editor
COSDE00013	1	Participants	Description of how members of each stakeholder group were chosen from within the stakeholder group and how many were invited	8	Journal Editor
COSDE00013	1	Participants	Description of how individuals were invited to take part in the consensus process	1	Journal Editor
COSDE00013	1	Information sources	Description of all information sources that were used to generated an initial list of outcomes (if used) to provide to participants before and during the consensus process.	6	Journal Editor
COSDE00013	1	Information sources	Description of how the outcomes were classified/dropped/combined to make the list manageable	7	Journal Editor
COSDE00013	1	Consensus process	Description of how the consensus process was undertaken.	1	Journal Editor
COSDE00013	1	Consensus process	Description of what information was presented to participants about the consensus process at its start.	2	Journal Editor
COSDE00013	1	Consensus process	Description of what participants were asked to do in each component or round (if multiple rounds used) of the consensus process	2	Journal Editor
COSDE00013	1	Consensus process	Description of how the overall group responses were fed back to participants	6	Journal Editor
COSDE00013	1	Consensus process	Description of whether non-responders (or partial responders) were invited into subsequent rounds of the consensus process	2	Journal Editor
COSDE00013	1	Outcome scoring	Description of how outcomes were scored during the consensus exercise	8	Journal Editor
COSDE00013	1	Outcome scoring	Description of how scores were summarised across participants during each stage of the consensus process	8	Journal Editor
COSDE00013	1	Definition of consensus	Description of the consensus definition	9	Journal Editor
COSDE00013	1	Definition of consensus	Description of the procedure for determining how outcomes were included or excluded from consideration at each stage of the consensus process	8	Journal Editor
COSDE00013	1	Software	Description of any software used to administer any survey or analyse the results	4	Journal Editor
COSDE00013	1	Participants	Total number of participants invited from each stakeholder group	8	Journal Editor
COSDE00013	1	Participants	Description of the participant characteristics	8	Journal Editor
COSDE00013	1	Participants	Total number of participants who completed each component or round from each stakeholder group	8	Journal Editor
COSDE00013	1	Outcomes	List of all outcomes considered at the outset of the process	7	Journal Editor
COSDE00013	1	Outcomes	Description of any new outcomes introduced into the consensus process after it began and how these were introduced	7	Journal Editor
COSDE00013	1	Outcomes	Description of any outcomes dropped between rounds, and reasons for this	7	Journal Editor
COSDE00013	1	Outcomes	Results for each outcome in each round	3	Journal Editor
COSDE00013	1	Outcomes	Description of the group responses for each outcome in the final round	7	Journal Editor
COSDE00013	1	Core outcome set	List of outcomes included in the final core outcome set	9	Journal Editor
COSDE00013	1	Relevance	Discussion of the relevance of the core outcome set to key groups	8	Journal Editor
COSDE00013	1	Barriers	Discussion of barriers to implementation of the core outcome set	8	Journal Editor
COSDE00013	1	Limitations	Discussion of the limitations in representativeness from stakeholder groups	8	Journal Editor
COSDE00013	1	Limitations	Discussion of the limitations in representativeness in terms of geographical coverage	4	Journal Editor
COSDE00013	1	Limitations	Discussion of any other limitations in the COS development process	6	Journal Editor
COSDE00013	1	Attrition	Discussion of how attrition between rounds of the consensus process may have impacted on the results	7	Journal Editor
COSDE00013	1	Risk of Bias	Discussion of any changes from the protocol (if a protocol existed), the reasons for these changes, and how these changes may have impacted on the results	8	Journal Editor
COSDE00013	1	Conclusions	General interpretation of the results in the context of other evidence, and implications for practice and future research	8	Journal Editor
COSDE00013	1	Update	Describe any plans to review, re-evaluate and update the core outcome set	6	Journal Editor
COSDE00013	1	Implementation/Uptake	Describe any plans to facilitate the uptake of the core outcome set	5	Journal Editor
COSDE00013	1	Measurement instruments	Description of the next steps to select measurement instruments	6	Journal Editor
COSDE00013	1	Funding	Description of the sources of funding and the role of the funder in the study.	8	Journal Editor
COSDE00013	1	Conflicts of interest	Description of any conflicts of interest within the study team	9	Journal Editor
COSDE00014	1	Title	Identification that paper reports development of a core outcome set	9	SR: Co-Ed
COSDE00014	1	Structured summary	Provide a structured summary including, as applicable background, objectives, data sources, stakeholder eligibility criteria, study methods, results (including a list of the core outcomes), limitations, conclusions, and implications of key findings.	8	SR: Co-Ed
COSDE00014	1	Rationale	Description of the rationale for the development of a core outcome set in the context of what is already known.	7	SR: Co-Ed
COSDE00014	1	Objectives	Description of the purpose of the core outcome set to be developed, including explanations of terminology used e.g. core domain, measurement instrument, etc.	7	SR: Co-Ed
COSDE00014	1	Health condition and context	Description of the specific health condition(s)/context covered by the core outcome set	8	SR: Co-Ed
COSDE00014	1	Populations	Description of the population(s)covered by the core outcome set	8	SR: Co-Ed
COSDE00014	1	Interventions	Description of the type(s) of intervention covered by the core outcome set	8	SR: Co-Ed
COSDE00014	1	Setting	Description of the setting for the core outcome set	8	SR: Co-Ed
COSDE00014	1	Research design	Description of the research study type(s) the core outcome set was developed for, if applicable	7	SR: Co-Ed
COSDE00014	1	Protocol	Details of any protocol that was prepared for the process and where the full study protocol or other documentation on the process can be accessed, if available	7	SR: Co-Ed
COSDE00014	1	Participants	Description of eligibility criteria for participants, including stakeholder groups and the rationale for involving them	8	SR: Co-Ed
COSDE00014	1	Participants	Description of how stakeholders were identified	7	SR: Co-Ed
COSDE00014	1	Participants	Description of how members of each stakeholder group were chosen from within the stakeholder group and how many were invited	7	SR: Co-Ed
COSDE00014	1	Participants	Description of how individuals were invited to take part in the consensus process	7	SR: Co-Ed
COSDE00014	1	Information sources	Description of all information sources that were used to generated an initial list of outcomes (if used) to provide to participants before and during the consensus process.	8	SR: Co-Ed
COSDE00014	1	Information sources	Description of how the outcomes were classified/dropped/combined to make the list manageable	8	SR: Co-Ed
COSDE00014	1	Consensus process	Description of how the consensus process was undertaken.	8	SR: Co-Ed
COSDE00014	1	Consensus process	Description of what information was presented to participants about the consensus process at its start.	8	SR: Co-Ed
COSDE00014	1	Consensus process	Description of what participants were asked to do in each component or round (if multiple rounds used) of the consensus process	8	SR: Co-Ed
COSDE00014	1	Consensus process	Description of how the overall group responses were fed back to participants	7	SR: Co-Ed
COSDE00014	1	Consensus process	Description of whether non-responders (or partial responders) were invited into subsequent rounds of the consensus process	8	SR: Co-Ed
COSDE00014	1	Outcome scoring	Description of how outcomes were scored during the consensus exercise	8	SR: Co-Ed
COSDE00014	1	Outcome scoring	Description of how scores were summarised across participants during each stage of the consensus process	8	SR: Co-Ed
COSDE00014	1	Definition of consensus	Description of the consensus definition	8	SR: Co-Ed
COSDE00014	1	Definition of consensus	Description of the procedure for determining how outcomes were included or excluded from consideration at each stage of the consensus process	8	SR: Co-Ed
COSDE00014	1	Software	Description of any software used to administer any survey or analyse the results	6	SR: Co-Ed
COSDE00014	1	Participants	Total number of participants invited from each stakeholder group	7	SR: Co-Ed
COSDE00014	1	Participants	Description of the participant characteristics	7	SR: Co-Ed
COSDE00014	1	Participants	Total number of participants who completed each component or round from each stakeholder group	5	SR: Co-Ed
COSDE00014	1	Outcomes	List of all outcomes considered at the outset of the process	7	SR: Co-Ed
COSDE00014	1	Outcomes	Description of any new outcomes introduced into the consensus process after it began and how these were introduced	7	SR: Co-Ed
COSDE00014	1	Outcomes	Description of any outcomes dropped between rounds, and reasons for this	7	SR: Co-Ed
COSDE00014	1	Outcomes	Results for each outcome in each round	7	SR: Co-Ed
COSDE00014	1	Outcomes	Description of the group responses for each outcome in the final round	6	SR: Co-Ed
COSDE00014	1	Core outcome set	List of outcomes included in the final core outcome set	8	SR: Co-Ed
COSDE00014	1	Relevance	Discussion of the relevance of the core outcome set to key groups	7	SR: Co-Ed
COSDE00014	1	Barriers	Discussion of barriers to implementation of the core outcome set	7	SR: Co-Ed
COSDE00014	1	Limitations	Discussion of the limitations in representativeness from stakeholder groups	7	SR: Co-Ed
COSDE00014	1	Limitations	Discussion of the limitations in representativeness in terms of geographical coverage	6	SR: Co-Ed
COSDE00014	1	Limitations	Discussion of any other limitations in the COS development process	7	SR: Co-Ed
COSDE00014	1	Attrition	Discussion of how attrition between rounds of the consensus process may have impacted on the results	7	SR: Co-Ed
COSDE00014	1	Risk of Bias	Discussion of any changes from the protocol (if a protocol existed), the reasons for these changes, and how these changes may have impacted on the results	7	SR: Co-Ed
COSDE00014	1	Conclusions	General interpretation of the results in the context of other evidence, and implications for practice and future research	8	SR: Co-Ed
COSDE00014	1	Update	Describe any plans to review, re-evaluate and update the core outcome set	6	SR: Co-Ed
COSDE00014	1	Implementation/Uptake	Describe any plans to facilitate the uptake of the core outcome set	7	SR: Co-Ed
COSDE00014	1	Measurement instruments	Description of the next steps to select measurement instruments	7	SR: Co-Ed
COSDE00014	1	Funding	Description of the sources of funding and the role of the funder in the study.	7	SR: Co-Ed
COSDE00014	1	Conflicts of interest	Description of any conflicts of interest within the study team	8	SR: Co-Ed
COSDE00015	1	Title	Identification that paper reports development of a core outcome set	9	Journal Editor
COSDE00015	1	Structured summary	Provide a structured summary including, as applicable background, objectives, data sources, stakeholder eligibility criteria, study methods, results (including a list of the core outcomes), limitations, conclusions, and implications of key findings.	9	Journal Editor
COSDE00015	1	Rationale	Description of the rationale for the development of a core outcome set in the context of what is already known.	8	Journal Editor
COSDE00015	1	Objectives	Description of the purpose of the core outcome set to be developed, including explanations of terminology used e.g. core domain, measurement instrument, etc.	9	Journal Editor
COSDE00015	1	Health condition and context	Description of the specific health condition(s)/context covered by the core outcome set	9	Journal Editor
COSDE00015	1	Populations	Description of the population(s)covered by the core outcome set	9	Journal Editor
COSDE00015	1	Interventions	Description of the type(s) of intervention covered by the core outcome set	9	Journal Editor
COSDE00015	1	Setting	Description of the setting for the core outcome set	9	Journal Editor
COSDE00015	1	Research design	Description of the research study type(s) the core outcome set was developed for, if applicable	9	Journal Editor
COSDE00015	1	Protocol	Details of any protocol that was prepared for the process and where the full study protocol or other documentation on the process can be accessed, if available	8	Journal Editor
COSDE00015	1	Participants	Description of eligibility criteria for participants, including stakeholder groups and the rationale for involving them	7	Journal Editor
COSDE00015	1	Participants	Description of how stakeholders were identified	4	Journal Editor
COSDE00015	1	Participants	Description of how members of each stakeholder group were chosen from within the stakeholder group and how many were invited	4	Journal Editor
COSDE00015	1	Participants	Description of how individuals were invited to take part in the consensus process	4	Journal Editor
COSDE00015	1	Information sources	Description of all information sources that were used to generated an initial list of outcomes (if used) to provide to participants before and during the consensus process.	8	Journal Editor
COSDE00015	1	Information sources	Description of how the outcomes were classified/dropped/combined to make the list manageable	8	Journal Editor
COSDE00015	1	Consensus process	Description of how the consensus process was undertaken.	9	Journal Editor
COSDE00015	1	Consensus process	Description of what information was presented to participants about the consensus process at its start.	9	Journal Editor
COSDE00015	1	Consensus process	Description of what participants were asked to do in each component or round (if multiple rounds used) of the consensus process	9	Journal Editor
COSDE00015	1	Consensus process	Description of how the overall group responses were fed back to participants	8	Journal Editor
COSDE00015	1	Consensus process	Description of whether non-responders (or partial responders) were invited into subsequent rounds of the consensus process	6	Journal Editor
COSDE00015	1	Outcome scoring	Description of how outcomes were scored during the consensus exercise	8	Journal Editor
COSDE00015	1	Outcome scoring	Description of how scores were summarised across participants during each stage of the consensus process	8	Journal Editor
COSDE00015	1	Definition of consensus	Description of the consensus definition	9	Journal Editor
COSDE00015	1	Definition of consensus	Description of the procedure for determining how outcomes were included or excluded from consideration at each stage of the consensus process	9	Journal Editor
COSDE00015	1	Software	Description of any software used to administer any survey or analyse the results	5	Journal Editor
COSDE00015	1	Participants	Total number of participants invited from each stakeholder group	6	Journal Editor
COSDE00015	1	Participants	Description of the participant characteristics	4	Journal Editor
COSDE00015	1	Participants	Total number of participants who completed each component or round from each stakeholder group	5	Journal Editor
COSDE00015	1	Outcomes	List of all outcomes considered at the outset of the process	7	Journal Editor
COSDE00015	1	Outcomes	Description of any new outcomes introduced into the consensus process after it began and how these were introduced	7	Journal Editor
COSDE00015	1	Outcomes	Description of any outcomes dropped between rounds, and reasons for this	7	Journal Editor
COSDE00015	1	Outcomes	Results for each outcome in each round	7	Journal Editor
COSDE00015	1	Outcomes	Description of the group responses for each outcome in the final round	7	Journal Editor
COSDE00015	1	Core outcome set	List of outcomes included in the final core outcome set	9	Journal Editor
COSDE00015	1	Relevance	Discussion of the relevance of the core outcome set to key groups	6	Journal Editor
COSDE00015	1	Barriers	Discussion of barriers to implementation of the core outcome set	6	Journal Editor
COSDE00015	1	Limitations	Discussion of the limitations in representativeness from stakeholder groups	6	Journal Editor
COSDE00015	1	Limitations	Discussion of the limitations in representativeness in terms of geographical coverage	6	Journal Editor
COSDE00015	1	Limitations	Discussion of any other limitations in the COS development process	6	Journal Editor
COSDE00015	1	Attrition	Discussion of how attrition between rounds of the consensus process may have impacted on the results	6	Journal Editor
COSDE00015	1	Risk of Bias	Discussion of any changes from the protocol (if a protocol existed), the reasons for these changes, and how these changes may have impacted on the results	7	Journal Editor
COSDE00015	1	Conclusions	General interpretation of the results in the context of other evidence, and implications for practice and future research	9	Journal Editor
COSDE00015	1	Update	Describe any plans to review, re-evaluate and update the core outcome set	7	Journal Editor
COSDE00015	1	Implementation/Uptake	Describe any plans to facilitate the uptake of the core outcome set	7	Journal Editor
COSDE00015	1	Measurement instruments	Description of the next steps to select measurement instruments	6	Journal Editor
COSDE00015	1	Funding	Description of the sources of funding and the role of the funder in the study.	9	Journal Editor
COSDE00015	1	Conflicts of interest	Description of any conflicts of interest within the study team	9	Journal Editor
COSDE00016	1	Title	Identification that paper reports development of a core outcome set	6	Journal Editor
COSDE00016	1	Structured summary	Provide a structured summary including, as applicable background, objectives, data sources, stakeholder eligibility criteria, study methods, results (including a list of the core outcomes), limitations, conclusions, and implications of key findings.	6	Journal Editor
COSDE00016	1	Rationale	Description of the rationale for the development of a core outcome set in the context of what is already known.	9	Journal Editor
COSDE00016	1	Objectives	Description of the purpose of the core outcome set to be developed, including explanations of terminology used e.g. core domain, measurement instrument, etc.	9	Journal Editor
COSDE00016	1	Health condition and context	Description of the specific health condition(s)/context covered by the core outcome set	9	Journal Editor
COSDE00016	1	Populations	Description of the population(s)covered by the core outcome set	9	Journal Editor
COSDE00016	1	Interventions	Description of the type(s) of intervention covered by the core outcome set	9	Journal Editor
COSDE00016	1	Setting	Description of the setting for the core outcome set	7	Journal Editor
COSDE00016	1	Research design	Description of the research study type(s) the core outcome set was developed for, if applicable	9	Journal Editor
COSDE00016	1	Protocol	Details of any protocol that was prepared for the process and where the full study protocol or other documentation on the process can be accessed, if available	7	Journal Editor
COSDE00016	1	Participants	Description of eligibility criteria for participants, including stakeholder groups and the rationale for involving them	7	Journal Editor
COSDE00016	1	Participants	Description of how stakeholders were identified	5	Journal Editor
COSDE00016	1	Participants	Description of how members of each stakeholder group were chosen from within the stakeholder group and how many were invited	5	Journal Editor
COSDE00016	1	Participants	Description of how individuals were invited to take part in the consensus process	5	Journal Editor
COSDE00016	1	Information sources	Description of all information sources that were used to generated an initial list of outcomes (if used) to provide to participants before and during the consensus process.	4	Journal Editor
COSDE00016	1	Information sources	Description of how the outcomes were classified/dropped/combined to make the list manageable	6	Journal Editor
COSDE00016	1	Consensus process	Description of how the consensus process was undertaken.	7	Journal Editor
COSDE00016	1	Consensus process	Description of what information was presented to participants about the consensus process at its start.	5	Journal Editor
COSDE00016	1	Consensus process	Description of what participants were asked to do in each component or round (if multiple rounds used) of the consensus process	5	Journal Editor
COSDE00016	1	Consensus process	Description of how the overall group responses were fed back to participants	5	Journal Editor
COSDE00016	1	Consensus process	Description of whether non-responders (or partial responders) were invited into subsequent rounds of the consensus process	9	Journal Editor
COSDE00016	1	Outcome scoring	Description of how outcomes were scored during the consensus exercise	9	Journal Editor
COSDE00016	1	Outcome scoring	Description of how scores were summarised across participants during each stage of the consensus process	5	Journal Editor
COSDE00016	1	Definition of consensus	Description of the consensus definition	9	Journal Editor
COSDE00016	1	Definition of consensus	Description of the procedure for determining how outcomes were included or excluded from consideration at each stage of the consensus process	6	Journal Editor
COSDE00016	1	Software	Description of any software used to administer any survey or analyse the results	7	Journal Editor
COSDE00016	1	Participants	Total number of participants invited from each stakeholder group	5	Journal Editor
COSDE00016	1	Participants	Description of the participant characteristics	5	Journal Editor
COSDE00016	1	Participants	Total number of participants who completed each component or round from each stakeholder group	5	Journal Editor
COSDE00016	1	Outcomes	List of all outcomes considered at the outset of the process	9	Journal Editor
COSDE00016	1	Outcomes	Description of any new outcomes introduced into the consensus process after it began and how these were introduced	5	Journal Editor
COSDE00016	1	Outcomes	Description of any outcomes dropped between rounds, and reasons for this	5	Journal Editor
COSDE00016	1	Outcomes	Results for each outcome in each round	7	Journal Editor
COSDE00016	1	Outcomes	Description of the group responses for each outcome in the final round	9	Journal Editor
COSDE00016	1	Core outcome set	List of outcomes included in the final core outcome set	9	Journal Editor
COSDE00016	1	Relevance	Discussion of the relevance of the core outcome set to key groups	5	Journal Editor
COSDE00016	1	Barriers	Discussion of barriers to implementation of the core outcome set	5	Journal Editor
COSDE00016	1	Limitations	Discussion of the limitations in representativeness from stakeholder groups	6	Journal Editor
COSDE00016	1	Limitations	Discussion of the limitations in representativeness in terms of geographical coverage	6	Journal Editor
COSDE00016	1	Limitations	Discussion of any other limitations in the COS development process	6	Journal Editor
COSDE00016	1	Attrition	Discussion of how attrition between rounds of the consensus process may have impacted on the results	9	Journal Editor
COSDE00016	1	Risk of Bias	Discussion of any changes from the protocol (if a protocol existed), the reasons for these changes, and how these changes may have impacted on the results	9	Journal Editor
COSDE00016	1	Conclusions	General interpretation of the results in the context of other evidence, and implications for practice and future research	9	Journal Editor
COSDE00016	1	Update	Describe any plans to review, re-evaluate and update the core outcome set	6	Journal Editor
COSDE00016	1	Implementation/Uptake	Describe any plans to facilitate the uptake of the core outcome set	6	Journal Editor
COSDE00016	1	Measurement instruments	Description of the next steps to select measurement instruments	6	Journal Editor
COSDE00016	1	Funding	Description of the sources of funding and the role of the funder in the study.	5	Journal Editor
COSDE00016	1	Conflicts of interest	Description of any conflicts of interest within the study team	10	Journal Editor
COSDE00017	1	Title	Identification that paper reports development of a core outcome set	9	SR: Co-Ed
COSDE00017	1	Structured summary	Provide a structured summary including, as applicable background, objectives, data sources, stakeholder eligibility criteria, study methods, results (including a list of the core outcomes), limitations, conclusions, and implications of key findings.	9	SR: Co-Ed
COSDE00017	1	Rationale	Description of the rationale for the development of a core outcome set in the context of what is already known.	6	SR: Co-Ed
COSDE00017	1	Objectives	Description of the purpose of the core outcome set to be developed, including explanations of terminology used e.g. core domain, measurement instrument, etc.	9	SR: Co-Ed
COSDE00017	1	Health condition and context	Description of the specific health condition(s)/context covered by the core outcome set	9	SR: Co-Ed
COSDE00017	1	Populations	Description of the population(s)covered by the core outcome set	9	SR: Co-Ed
COSDE00017	1	Interventions	Description of the type(s) of intervention covered by the core outcome set	9	SR: Co-Ed
COSDE00017	1	Setting	Description of the setting for the core outcome set	9	SR: Co-Ed
COSDE00017	1	Research design	Description of the research study type(s) the core outcome set was developed for, if applicable	6	SR: Co-Ed
COSDE00017	1	Protocol	Details of any protocol that was prepared for the process and where the full study protocol or other documentation on the process can be accessed, if available	6	SR: Co-Ed
COSDE00017	1	Participants	Description of eligibility criteria for participants, including stakeholder groups and the rationale for involving them	6	SR: Co-Ed
COSDE00017	1	Participants	Description of how stakeholders were identified	4	SR: Co-Ed
COSDE00017	1	Participants	Description of how members of each stakeholder group were chosen from within the stakeholder group and how many were invited	6	SR: Co-Ed
COSDE00017	1	Participants	Description of how individuals were invited to take part in the consensus process	1	SR: Co-Ed
COSDE00017	1	Information sources	Description of all information sources that were used to generated an initial list of outcomes (if used) to provide to participants before and during the consensus process.	9	SR: Co-Ed
COSDE00017	1	Information sources	Description of how the outcomes were classified/dropped/combined to make the list manageable	5	SR: Co-Ed
COSDE00017	1	Consensus process	Description of how the consensus process was undertaken.	7	SR: Co-Ed
COSDE00017	1	Consensus process	Description of what information was presented to participants about the consensus process at its start.	5	SR: Co-Ed
COSDE00017	1	Consensus process	Description of what participants were asked to do in each component or round (if multiple rounds used) of the consensus process	5	SR: Co-Ed
COSDE00017	1	Consensus process	Description of how the overall group responses were fed back to participants	3	SR: Co-Ed
COSDE00017	1	Consensus process	Description of whether non-responders (or partial responders) were invited into subsequent rounds of the consensus process	7	SR: Co-Ed
COSDE00017	1	Outcome scoring	Description of how outcomes were scored during the consensus exercise	5	SR: Co-Ed
COSDE00017	1	Outcome scoring	Description of how scores were summarised across participants during each stage of the consensus process	5	SR: Co-Ed
COSDE00017	1	Definition of consensus	Description of the consensus definition	9	SR: Co-Ed
COSDE00017	1	Definition of consensus	Description of the procedure for determining how outcomes were included or excluded from consideration at each stage of the consensus process	5	SR: Co-Ed
COSDE00017	1	Software	Description of any software used to administer any survey or analyse the results	4	SR: Co-Ed
COSDE00017	1	Participants	Total number of participants invited from each stakeholder group	5	SR: Co-Ed
COSDE00017	1	Participants	Description of the participant characteristics	5	SR: Co-Ed
COSDE00017	1	Participants	Total number of participants who completed each component or round from each stakeholder group	5	SR: Co-Ed
COSDE00017	1	Outcomes	List of all outcomes considered at the outset of the process	5	SR: Co-Ed
COSDE00017	1	Outcomes	Description of any new outcomes introduced into the consensus process after it began and how these were introduced	5	SR: Co-Ed
COSDE00017	1	Outcomes	Description of any outcomes dropped between rounds, and reasons for this	5	SR: Co-Ed
COSDE00017	1	Outcomes	Results for each outcome in each round	3	SR: Co-Ed
COSDE00017	1	Outcomes	Description of the group responses for each outcome in the final round	3	SR: Co-Ed
COSDE00017	1	Core outcome set	List of outcomes included in the final core outcome set	9	SR: Co-Ed
COSDE00017	1	Relevance	Discussion of the relevance of the core outcome set to key groups	3	SR: Co-Ed
COSDE00017	1	Barriers	Discussion of barriers to implementation of the core outcome set	1	SR: Co-Ed
COSDE00017	1	Limitations	Discussion of the limitations in representativeness from stakeholder groups	5	SR: Co-Ed
COSDE00017	1	Limitations	Discussion of the limitations in representativeness in terms of geographical coverage	1	SR: Co-Ed
COSDE00017	1	Limitations	Discussion of any other limitations in the COS development process	5	SR: Co-Ed
COSDE00017	1	Attrition	Discussion of how attrition between rounds of the consensus process may have impacted on the results	1	SR: Co-Ed
COSDE00017	1	Risk of Bias	Discussion of any changes from the protocol (if a protocol existed), the reasons for these changes, and how these changes may have impacted on the results	3	SR: Co-Ed
COSDE00017	1	Conclusions	General interpretation of the results in the context of other evidence, and implications for practice and future research	1	SR: Co-Ed
COSDE00017	1	Update	Describe any plans to review, re-evaluate and update the core outcome set	5	SR: Co-Ed
COSDE00017	1	Implementation/Uptake	Describe any plans to facilitate the uptake of the core outcome set	1	SR: Co-Ed
COSDE00017	1	Measurement instruments	Description of the next steps to select measurement instruments	1	SR: Co-Ed
COSDE00017	1	Funding	Description of the sources of funding and the role of the funder in the study.	9	SR: Co-Ed
COSDE00017	1	Conflicts of interest	Description of any conflicts of interest within the study team	9	SR: Co-Ed
COSDE00019	1	Title	Identification that paper reports development of a core outcome set	6	Trial - co investigator
COSDE00019	1	Structured summary	Provide a structured summary including, as applicable background, objectives, data sources, stakeholder eligibility criteria, study methods, results (including a list of the core outcomes), limitations, conclusions, and implications of key findings.	7	Trial - co investigator
COSDE00019	1	Rationale	Description of the rationale for the development of a core outcome set in the context of what is already known.	8	Trial - co investigator
COSDE00019	1	Objectives	Description of the purpose of the core outcome set to be developed, including explanations of terminology used e.g. core domain, measurement instrument, etc.	7	Trial - co investigator
COSDE00019	1	Health condition and context	Description of the specific health condition(s)/context covered by the core outcome set	5	Trial - co investigator	put examples above the graph - reminder scope contains heath condition - Setting	Health condition is inappropriate. First; ne might want core outcomes relating to a process that applies across conditions. Second; the condition might be an impairment such as spasticity or an activity such as walking. Third; the intervention might be the provision of a special wheelchair. It is too limiting to term it a health condition
COSDE00019	1	Populations	Description of the population(s)covered by the core outcome set	10	Trial - co investigator		Explain how a population differs from a health conditon. What is 'a population'? This is duplication.
COSDE00019	1	Interventions	Description of the type(s) of intervention covered by the core outcome set	10	Trial - co investigator		Again explain how this differs from health condition. You need to consider a different way to structure this
COSDE00019	1	Setting	Description of the setting for the core outcome set	10	Trial - co investigator	MngmentGp - different wording for setting.	What does this mean? I cannot see how this can be defined
COSDE00019	1	Research design	Description of the research study type(s) the core outcome set was developed for, if applicable	1	Trial - co investigator	Examples	I am not sure how this influences core outcome
COSDE00019	1	Protocol	Details of any protocol that was prepared for the process and where the full study protocol or other documentation on the process can be accessed, if available	6	Trial - co investigator
COSDE00019	1	Participants	Description of eligibility criteria for participants, including stakeholder groups and the rationale for involving them	6	Trial - co investigator
COSDE00019	1	Participants	Description of how stakeholders were identified	7	Trial - co investigator
COSDE00019	1	Participants	Description of how members of each stakeholder group were chosen from within the stakeholder group and how many were invited	5	Trial - co investigator
COSDE00019	1	Participants	Description of how individuals were invited to take part in the consensus process	8	Trial - co investigator
COSDE00019	1	Information sources	Description of all information sources that were used to generated an initial list of outcomes (if used) to provide to participants before and during the consensus process.	9	Trial - co investigator
COSDE00019	1	Information sources	Description of how the outcomes were classified/dropped/combined to make the list manageable	9	Trial - co investigator
COSDE00019	1	Consensus process	Description of how the consensus process was undertaken.	6	Trial - co investigator
COSDE00019	1	Consensus process	Description of what information was presented to participants about the consensus process at its start.	6	Trial - co investigator
COSDE00019	1	Consensus process	Description of what participants were asked to do in each component or round (if multiple rounds used) of the consensus process	5	Trial - co investigator
COSDE00019	1	Consensus process	Description of how the overall group responses were fed back to participants	6	Trial - co investigator
COSDE00019	1	Consensus process	Description of whether non-responders (or partial responders) were invited into subsequent rounds of the consensus process	6	Trial - co investigator
COSDE00019	1	Outcome scoring	Description of how outcomes were scored during the consensus exercise	7	Trial - co investigator
COSDE00019	1	Outcome scoring	Description of how scores were summarised across participants during each stage of the consensus process	7	Trial - co investigator
COSDE00019	1	Definition of consensus	Description of the consensus definition	8	Trial - co investigator
COSDE00019	1	Definition of consensus	Description of the procedure for determining how outcomes were included or excluded from consideration at each stage of the consensus process	8	Trial - co investigator
COSDE00019	1	Software	Description of any software used to administer any survey or analyse the results	2	Trial - co investigator
COSDE00019	1	Participants	Total number of participants invited from each stakeholder group	4	Trial - co investigator
COSDE00019	1	Participants	Description of the participant characteristics	4	Trial - co investigator
COSDE00019	1	Participants	Total number of participants who completed each component or round from each stakeholder group	3	Trial - co investigator
COSDE00019	1	Outcomes	List of all outcomes considered at the outset of the process	9	Trial - co investigator
COSDE00019	1	Outcomes	Description of any new outcomes introduced into the consensus process after it began and how these were introduced	7	Trial - co investigator
COSDE00019	1	Outcomes	Description of any outcomes dropped between rounds, and reasons for this	8	Trial - co investigator
COSDE00019	1	Outcomes	Results for each outcome in each round	7	Trial - co investigator
COSDE00019	1	Outcomes	Description of the group responses for each outcome in the final round	8	Trial - co investigator
COSDE00019	1	Core outcome set	List of outcomes included in the final core outcome set	9	Trial - co investigator
COSDE00019	1	Relevance	Discussion of the relevance of the core outcome set to key groups	6	Trial - co investigator
COSDE00019	1	Barriers	Discussion of barriers to implementation of the core outcome set	5	Trial - co investigator
COSDE00019	1	Limitations	Discussion of the limitations in representativeness from stakeholder groups	8	Trial - co investigator
COSDE00019	1	Limitations	Discussion of the limitations in representativeness in terms of geographical coverage	5	Trial - co investigator
COSDE00019	1	Limitations	Discussion of any other limitations in the COS development process	9	Trial - co investigator
COSDE00019	1	Attrition	Discussion of how attrition between rounds of the consensus process may have impacted on the results	7	Trial - co investigator
COSDE00019	1	Risk of Bias	Discussion of any changes from the protocol (if a protocol existed), the reasons for these changes, and how these changes may have impacted on the results	6	Trial - co investigator
COSDE00019	1	Conclusions	General interpretation of the results in the context of other evidence, and implications for practice and future research	7	Trial - co investigator
COSDE00019	1	Update	Describe any plans to review, re-evaluate and update the core outcome set	5	Trial - co investigator
COSDE00019	1	Implementation/Uptake	Describe any plans to facilitate the uptake of the core outcome set	4	Trial - co investigator
COSDE00019	1	Measurement instruments	Description of the next steps to select measurement instruments	5	Trial - co investigator
COSDE00019	1	Funding	Description of the sources of funding and the role of the funder in the study.	7	Trial - co investigator
COSDE00019	1	Conflicts of interest	Description of any conflicts of interest within the study team	8	Trial - co investigator
COSDE00020	1	Title	Identification that paper reports development of a core outcome set	9	COS developer
COSDE00020	1	Structured summary	Provide a structured summary including, as applicable background, objectives, data sources, stakeholder eligibility criteria, study methods, results (including a list of the core outcomes), limitations, conclusions, and implications of key findings.	9	COS developer
COSDE00020	1	Rationale	Description of the rationale for the development of a core outcome set in the context of what is already known.	3	COS developer
COSDE00020	1	Objectives	Description of the purpose of the core outcome set to be developed, including explanations of terminology used e.g. core domain, measurement instrument, etc.	6	COS developer
COSDE00020	1	Health condition and context	Description of the specific health condition(s)/context covered by the core outcome set	6	COS developer
COSDE00020	1	Populations	Description of the population(s)covered by the core outcome set	9	COS developer
COSDE00020	1	Interventions	Description of the type(s) of intervention covered by the core outcome set	9	COS developer
COSDE00020	1	Setting	Description of the setting for the core outcome set	3	COS developer
COSDE00020	1	Research design	Description of the research study type(s) the core outcome set was developed for, if applicable	5	COS developer
COSDE00020	1	Protocol	Details of any protocol that was prepared for the process and where the full study protocol or other documentation on the process can be accessed, if available	9	COS developer
COSDE00020	1	Participants	Description of eligibility criteria for participants, including stakeholder groups and the rationale for involving them	6	COS developer
COSDE00020	1	Participants	Description of how stakeholders were identified	3	COS developer
COSDE00020	1	Participants	Description of how members of each stakeholder group were chosen from within the stakeholder group and how many were invited	9	COS developer
COSDE00020	1	Participants	Description of how individuals were invited to take part in the consensus process	6	COS developer
COSDE00020	1	Information sources	Description of all information sources that were used to generated an initial list of outcomes (if used) to provide to participants before and during the consensus process.	4	COS developer
COSDE00020	1	Information sources	Description of how the outcomes were classified/dropped/combined to make the list manageable	9	COS developer
COSDE00020	1	Consensus process	Description of how the consensus process was undertaken.	9	COS developer
COSDE00020	1	Consensus process	Description of what information was presented to participants about the consensus process at its start.	9	COS developer
COSDE00020	1	Consensus process	Description of what participants were asked to do in each component or round (if multiple rounds used) of the consensus process	9	COS developer
COSDE00020	1	Consensus process	Description of how the overall group responses were fed back to participants	9	COS developer
COSDE00020	1	Consensus process	Description of whether non-responders (or partial responders) were invited into subsequent rounds of the consensus process	9	COS developer
COSDE00020	1	Outcome scoring	Description of how outcomes were scored during the consensus exercise	9	COS developer
COSDE00020	1	Outcome scoring	Description of how scores were summarised across participants during each stage of the consensus process	6	COS developer
COSDE00020	1	Definition of consensus	Description of the consensus definition	9	COS developer
COSDE00020	1	Definition of consensus	Description of the procedure for determining how outcomes were included or excluded from consideration at each stage of the consensus process	9	COS developer
COSDE00020	1	Software	Description of any software used to administer any survey or analyse the results	6	COS developer
COSDE00020	1	Participants	Total number of participants invited from each stakeholder group	9	COS developer
COSDE00020	1	Participants	Description of the participant characteristics	7	COS developer
COSDE00020	1	Participants	Total number of participants who completed each component or round from each stakeholder group	9	COS developer
COSDE00020	1	Outcomes	List of all outcomes considered at the outset of the process	9	COS developer
COSDE00020	1	Outcomes	Description of any new outcomes introduced into the consensus process after it began and how these were introduced	4	COS developer
COSDE00020	1	Outcomes	Description of any outcomes dropped between rounds, and reasons for this	6	COS developer
COSDE00020	1	Outcomes	Results for each outcome in each round	9	COS developer
COSDE00020	1	Outcomes	Description of the group responses for each outcome in the final round	9	COS developer
COSDE00020	1	Core outcome set	List of outcomes included in the final core outcome set	9	COS developer
COSDE00020	1	Relevance	Discussion of the relevance of the core outcome set to key groups	6	COS developer
COSDE00020	1	Barriers	Discussion of barriers to implementation of the core outcome set	6	COS developer
COSDE00020	1	Limitations	Discussion of the limitations in representativeness from stakeholder groups	6	COS developer
COSDE00020	1	Limitations	Discussion of the limitations in representativeness in terms of geographical coverage	6	COS developer
COSDE00020	1	Limitations	Discussion of any other limitations in the COS development process	6	COS developer
COSDE00020	1	Attrition	Discussion of how attrition between rounds of the consensus process may have impacted on the results	9	COS developer
COSDE00020	1	Risk of Bias	Discussion of any changes from the protocol (if a protocol existed), the reasons for these changes, and how these changes may have impacted on the results	9	COS developer
COSDE00020	1	Conclusions	General interpretation of the results in the context of other evidence, and implications for practice and future research	6	COS developer
COSDE00020	1	Update	Describe any plans to review, re-evaluate and update the core outcome set	3	COS developer
COSDE00020	1	Implementation/Uptake	Describe any plans to facilitate the uptake of the core outcome set	3	COS developer
COSDE00020	1	Measurement instruments	Description of the next steps to select measurement instruments	6	COS developer
COSDE00020	1	Funding	Description of the sources of funding and the role of the funder in the study.	9	COS developer
COSDE00020	1	Conflicts of interest	Description of any conflicts of interest within the study team	9	COS developer
COSDE00021	1	Title	Identification that paper reports development of a core outcome set	7	Journal Editor
COSDE00021	1	Structured summary	Provide a structured summary including, as applicable background, objectives, data sources, stakeholder eligibility criteria, study methods, results (including a list of the core outcomes), limitations, conclusions, and implications of key findings.	8	Journal Editor
COSDE00021	1	Rationale	Description of the rationale for the development of a core outcome set in the context of what is already known.	6	Journal Editor
COSDE00021	1	Objectives	Description of the purpose of the core outcome set to be developed, including explanations of terminology used e.g. core domain, measurement instrument, etc.	7	Journal Editor
COSDE00021	1	Health condition and context	Description of the specific health condition(s)/context covered by the core outcome set	7	Journal Editor
COSDE00021	1	Populations	Description of the population(s)covered by the core outcome set	7	Journal Editor
COSDE00021	1	Interventions	Description of the type(s) of intervention covered by the core outcome set	7	Journal Editor
COSDE00021	1	Setting	Description of the setting for the core outcome set	6	Journal Editor
COSDE00021	1	Research design	Description of the research study type(s) the core outcome set was developed for, if applicable	6	Journal Editor
COSDE00021	1	Protocol	Details of any protocol that was prepared for the process and where the full study protocol or other documentation on the process can be accessed, if available	5	Journal Editor
COSDE00021	1	Participants	Description of eligibility criteria for participants, including stakeholder groups and the rationale for involving them	6	Journal Editor
COSDE00021	1	Participants	Description of how stakeholders were identified	6	Journal Editor
COSDE00021	1	Participants	Description of how members of each stakeholder group were chosen from within the stakeholder group and how many were invited	5	Journal Editor
COSDE00021	1	Participants	Description of how individuals were invited to take part in the consensus process	5	Journal Editor
COSDE00021	1	Information sources	Description of all information sources that were used to generated an initial list of outcomes (if used) to provide to participants before and during the consensus process.	8	Journal Editor
COSDE00021	1	Information sources	Description of how the outcomes were classified/dropped/combined to make the list manageable	8	Journal Editor
COSDE00021	1	Consensus process	Description of how the consensus process was undertaken.	7	Journal Editor
COSDE00021	1	Consensus process	Description of what information was presented to participants about the consensus process at its start.	6	Journal Editor
COSDE00021	1	Consensus process	Description of what participants were asked to do in each component or round (if multiple rounds used) of the consensus process	7	Journal Editor
COSDE00021	1	Consensus process	Description of how the overall group responses were fed back to participants	8	Journal Editor
COSDE00021	1	Consensus process	Description of whether non-responders (or partial responders) were invited into subsequent rounds of the consensus process	8	Journal Editor
COSDE00021	1	Outcome scoring	Description of how outcomes were scored during the consensus exercise	9	Journal Editor
COSDE00021	1	Outcome scoring	Description of how scores were summarised across participants during each stage of the consensus process	8	Journal Editor
COSDE00021	1	Definition of consensus	Description of the consensus definition	8	Journal Editor
COSDE00021	1	Definition of consensus	Description of the procedure for determining how outcomes were included or excluded from consideration at each stage of the consensus process	7	Journal Editor
COSDE00021	1	Software	Description of any software used to administer any survey or analyse the results	5	Journal Editor
COSDE00021	1	Participants	Total number of participants invited from each stakeholder group	6	Journal Editor
COSDE00021	1	Participants	Description of the participant characteristics	7	Journal Editor
COSDE00021	1	Participants	Total number of participants who completed each component or round from each stakeholder group	7	Journal Editor
COSDE00021	1	Outcomes	List of all outcomes considered at the outset of the process	8	Journal Editor
COSDE00021	1	Outcomes	Description of any new outcomes introduced into the consensus process after it began and how these were introduced	7	Journal Editor
COSDE00021	1	Outcomes	Description of any outcomes dropped between rounds, and reasons for this	7	Journal Editor
COSDE00021	1	Outcomes	Results for each outcome in each round	5	Journal Editor
COSDE00021	1	Outcomes	Description of the group responses for each outcome in the final round	8	Journal Editor
COSDE00021	1	Core outcome set	List of outcomes included in the final core outcome set	9	Journal Editor
COSDE00021	1	Relevance	Discussion of the relevance of the core outcome set to key groups	5	Journal Editor
COSDE00021	1	Barriers	Discussion of barriers to implementation of the core outcome set	6	Journal Editor
COSDE00021	1	Limitations	Discussion of the limitations in representativeness from stakeholder groups	7	Journal Editor
COSDE00021	1	Limitations	Discussion of the limitations in representativeness in terms of geographical coverage	6	Journal Editor
COSDE00021	1	Limitations	Discussion of any other limitations in the COS development process	6	Journal Editor
COSDE00021	1	Attrition	Discussion of how attrition between rounds of the consensus process may have impacted on the results	6	Journal Editor
COSDE00021	1	Risk of Bias	Discussion of any changes from the protocol (if a protocol existed), the reasons for these changes, and how these changes may have impacted on the results	7	Journal Editor
COSDE00021	1	Conclusions	General interpretation of the results in the context of other evidence, and implications for practice and future research	8	Journal Editor
COSDE00021	1	Update	Describe any plans to review, re-evaluate and update the core outcome set	5	Journal Editor
COSDE00021	1	Implementation/Uptake	Describe any plans to facilitate the uptake of the core outcome set	4	Journal Editor
COSDE00021	1	Measurement instruments	Description of the next steps to select measurement instruments	5	Journal Editor
COSDE00021	1	Funding	Description of the sources of funding and the role of the funder in the study.	5	Journal Editor
COSDE00021	1	Conflicts of interest	Description of any conflicts of interest within the study team	8	Journal Editor
COSDE00023	1	Title	Identification that paper reports development of a core outcome set	9	Trialist - PI
COSDE00023	1	Structured summary	Provide a structured summary including, as applicable background, objectives, data sources, stakeholder eligibility criteria, study methods, results (including a list of the core outcomes), limitations, conclusions, and implications of key findings.	9	Trialist - PI
COSDE00023	1	Rationale	Description of the rationale for the development of a core outcome set in the context of what is already known.	9	Trialist - PI
COSDE00023	1	Objectives	Description of the purpose of the core outcome set to be developed, including explanations of terminology used e.g. core domain, measurement instrument, etc.	9	Trialist - PI
COSDE00023	1	Health condition and context	Description of the specific health condition(s)/context covered by the core outcome set	9	Trialist - PI
COSDE00023	1	Populations	Description of the population(s)covered by the core outcome set	9	Trialist - PI
COSDE00023	1	Interventions	Description of the type(s) of intervention covered by the core outcome set	9	Trialist - PI
COSDE00023	1	Setting	Description of the setting for the core outcome set	9	Trialist - PI
COSDE00023	1	Research design	Description of the research study type(s) the core outcome set was developed for, if applicable	9	Trialist - PI
COSDE00023	1	Protocol	Details of any protocol that was prepared for the process and where the full study protocol or other documentation on the process can be accessed, if available	9	Trialist - PI
COSDE00023	1	Participants	Description of eligibility criteria for participants, including stakeholder groups and the rationale for involving them	9	Trialist - PI
COSDE00023	1	Participants	Description of how stakeholders were identified	7	Trialist - PI
COSDE00023	1	Participants	Description of how members of each stakeholder group were chosen from within the stakeholder group and how many were invited	7	Trialist - PI
COSDE00023	1	Participants	Description of how individuals were invited to take part in the consensus process	8	Trialist - PI
COSDE00023	1	Information sources	Description of all information sources that were used to generated an initial list of outcomes (if used) to provide to participants before and during the consensus process.	10	Trialist - PI
COSDE00023	1	Information sources	Description of how the outcomes were classified/dropped/combined to make the list manageable	9	Trialist - PI
COSDE00023	1	Consensus process	Description of how the consensus process was undertaken.	8	Trialist - PI
COSDE00023	1	Consensus process	Description of what information was presented to participants about the consensus process at its start.	8	Trialist - PI
COSDE00023	1	Consensus process	Description of what participants were asked to do in each component or round (if multiple rounds used) of the consensus process	8	Trialist - PI
COSDE00023	1	Consensus process	Description of how the overall group responses were fed back to participants	8	Trialist - PI
COSDE00023	1	Consensus process	Description of whether non-responders (or partial responders) were invited into subsequent rounds of the consensus process	8	Trialist - PI
COSDE00023	1	Outcome scoring	Description of how outcomes were scored during the consensus exercise	8	Trialist - PI
COSDE00023	1	Outcome scoring	Description of how scores were summarised across participants during each stage of the consensus process	8	Trialist - PI
COSDE00023	1	Definition of consensus	Description of the consensus definition	10	Trialist - PI
COSDE00023	1	Definition of consensus	Description of the procedure for determining how outcomes were included or excluded from consideration at each stage of the consensus process	10	Trialist - PI
COSDE00023	1	Software	Description of any software used to administer any survey or analyse the results	7	Trialist - PI
COSDE00023	1	Participants	Total number of participants invited from each stakeholder group	7	Trialist - PI
COSDE00023	1	Participants	Description of the participant characteristics	7	Trialist - PI
COSDE00023	1	Participants	Total number of participants who completed each component or round from each stakeholder group	7	Trialist - PI
COSDE00023	1	Outcomes	List of all outcomes considered at the outset of the process	8	Trialist - PI
COSDE00023	1	Outcomes	Description of any new outcomes introduced into the consensus process after it began and how these were introduced	8	Trialist - PI
COSDE00023	1	Outcomes	Description of any outcomes dropped between rounds, and reasons for this	8	Trialist - PI
COSDE00023	1	Outcomes	Results for each outcome in each round	8	Trialist - PI
COSDE00023	1	Outcomes	Description of the group responses for each outcome in the final round	8	Trialist - PI
COSDE00023	1	Core outcome set	List of outcomes included in the final core outcome set	9	Trialist - PI
COSDE00023	1	Relevance	Discussion of the relevance of the core outcome set to key groups	9	Trialist - PI
COSDE00023	1	Barriers	Discussion of barriers to implementation of the core outcome set	8	Trialist - PI
COSDE00023	1	Limitations	Discussion of the limitations in representativeness from stakeholder groups	6	Trialist - PI
COSDE00023	1	Limitations	Discussion of the limitations in representativeness in terms of geographical coverage	6	Trialist - PI
COSDE00023	1	Limitations	Discussion of any other limitations in the COS development process	6	Trialist - PI
COSDE00023	1	Attrition	Discussion of how attrition between rounds of the consensus process may have impacted on the results	6	Trialist - PI
COSDE00023	1	Risk of Bias	Discussion of any changes from the protocol (if a protocol existed), the reasons for these changes, and how these changes may have impacted on the results	6	Trialist - PI
COSDE00023	1	Conclusions	General interpretation of the results in the context of other evidence, and implications for practice and future research	6	Trialist - PI
COSDE00023	1	Update	Describe any plans to review, re-evaluate and update the core outcome set	6	Trialist - PI
COSDE00023	1	Implementation/Uptake	Describe any plans to facilitate the uptake of the core outcome set	6	Trialist - PI
COSDE00023	1	Measurement instruments	Description of the next steps to select measurement instruments	6	Trialist - PI
COSDE00023	1	Funding	Description of the sources of funding and the role of the funder in the study.	8	Trialist - PI
COSDE00023	1	Conflicts of interest	Description of any conflicts of interest within the study team	9	Trialist - PI
COSDE00024	1	Title	Identification that paper reports development of a core outcome set	5	Guideline developer
COSDE00024	1	Structured summary	Provide a structured summary including, as applicable background, objectives, data sources, stakeholder eligibility criteria, study methods, results (including a list of the core outcomes), limitations, conclusions, and implications of key findings.	9	Guideline developer
COSDE00024	1	Rationale	Description of the rationale for the development of a core outcome set in the context of what is already known.	8	Guideline developer
COSDE00024	1	Objectives	Description of the purpose of the core outcome set to be developed, including explanations of terminology used e.g. core domain, measurement instrument, etc.	8	Guideline developer
COSDE00024	1	Health condition and context	Description of the specific health condition(s)/context covered by the core outcome set	8	Guideline developer
COSDE00024	1	Populations	Description of the population(s)covered by the core outcome set	8	Guideline developer
COSDE00024	1	Interventions	Description of the type(s) of intervention covered by the core outcome set	8	Guideline developer
COSDE00024	1	Setting	Description of the setting for the core outcome set	7	Guideline developer
COSDE00024	1	Research design	Description of the research study type(s) the core outcome set was developed for, if applicable	6	Guideline developer
COSDE00024	1	Protocol	Details of any protocol that was prepared for the process and where the full study protocol or other documentation on the process can be accessed, if available	7	Guideline developer
COSDE00024	1	Participants	Description of eligibility criteria for participants, including stakeholder groups and the rationale for involving them	7	Guideline developer
COSDE00024	1	Participants	Description of how stakeholders were identified	7	Guideline developer
COSDE00024	1	Participants	Description of how members of each stakeholder group were chosen from within the stakeholder group and how many were invited	7	Guideline developer
COSDE00024	1	Participants	Description of how individuals were invited to take part in the consensus process	7	Guideline developer
COSDE00024	1	Information sources	Description of all information sources that were used to generated an initial list of outcomes (if used) to provide to participants before and during the consensus process.	7	Guideline developer
COSDE00024	1	Information sources	Description of how the outcomes were classified/dropped/combined to make the list manageable	7	Guideline developer
COSDE00024	1	Consensus process	Description of how the consensus process was undertaken.	7	Guideline developer
COSDE00024	1	Consensus process	Description of what information was presented to participants about the consensus process at its start.	7	Guideline developer
COSDE00024	1	Consensus process	Description of what participants were asked to do in each component or round (if multiple rounds used) of the consensus process	7	Guideline developer
COSDE00024	1	Consensus process	Description of how the overall group responses were fed back to participants	6	Guideline developer
COSDE00024	1	Consensus process	Description of whether non-responders (or partial responders) were invited into subsequent rounds of the consensus process	5	Guideline developer
COSDE00024	1	Outcome scoring	Description of how outcomes were scored during the consensus exercise	7	Guideline developer
COSDE00024	1	Outcome scoring	Description of how scores were summarised across participants during each stage of the consensus process	7	Guideline developer
COSDE00024	1	Definition of consensus	Description of the consensus definition	7	Guideline developer
COSDE00024	1	Definition of consensus	Description of the procedure for determining how outcomes were included or excluded from consideration at each stage of the consensus process	7	Guideline developer
COSDE00024	1	Software	Description of any software used to administer any survey or analyse the results	4	Guideline developer
COSDE00024	1	Participants	Total number of participants invited from each stakeholder group	4	Guideline developer
COSDE00024	1	Participants	Description of the participant characteristics	5	Guideline developer
COSDE00024	1	Participants	Total number of participants who completed each component or round from each stakeholder group	7	Guideline developer
COSDE00024	1	Outcomes	List of all outcomes considered at the outset of the process	7	Guideline developer
COSDE00024	1	Outcomes	Description of any new outcomes introduced into the consensus process after it began and how these were introduced	7	Guideline developer
COSDE00024	1	Outcomes	Description of any outcomes dropped between rounds, and reasons for this	7	Guideline developer
COSDE00024	1	Outcomes	Results for each outcome in each round	7	Guideline developer
COSDE00024	1	Outcomes	Description of the group responses for each outcome in the final round	7	Guideline developer
COSDE00024	1	Core outcome set	List of outcomes included in the final core outcome set	9	Guideline developer
COSDE00024	1	Relevance	Discussion of the relevance of the core outcome set to key groups	4	Guideline developer
COSDE00024	1	Barriers	Discussion of barriers to implementation of the core outcome set	6	Guideline developer
COSDE00024	1	Limitations	Discussion of the limitations in representativeness from stakeholder groups	7	Guideline developer
COSDE00024	1	Limitations	Discussion of the limitations in representativeness in terms of geographical coverage	7	Guideline developer
COSDE00024	1	Limitations	Discussion of any other limitations in the COS development process	7	Guideline developer
COSDE00024	1	Attrition	Discussion of how attrition between rounds of the consensus process may have impacted on the results	7	Guideline developer
COSDE00024	1	Risk of Bias	Discussion of any changes from the protocol (if a protocol existed), the reasons for these changes, and how these changes may have impacted on the results	7	Guideline developer
COSDE00024	1	Conclusions	General interpretation of the results in the context of other evidence, and implications for practice and future research	9	Guideline developer
COSDE00024	1	Update	Describe any plans to review, re-evaluate and update the core outcome set	7	Guideline developer
COSDE00024	1	Implementation/Uptake	Describe any plans to facilitate the uptake of the core outcome set	5	Guideline developer
COSDE00024	1	Measurement instruments	Description of the next steps to select measurement instruments	5	Guideline developer
COSDE00024	1	Funding	Description of the sources of funding and the role of the funder in the study.	8	Guideline developer
COSDE00024	1	Conflicts of interest	Description of any conflicts of interest within the study team	9	Guideline developer
COSDE00025	1	Title	Identification that paper reports development of a core outcome set	8	Trialist - PI
COSDE00025	1	Structured summary	Provide a structured summary including, as applicable background, objectives, data sources, stakeholder eligibility criteria, study methods, results (including a list of the core outcomes), limitations, conclusions, and implications of key findings.	8	Trialist - PI
COSDE00025	1	Rationale	Description of the rationale for the development of a core outcome set in the context of what is already known.	9	Trialist - PI
COSDE00025	1	Objectives	Description of the purpose of the core outcome set to be developed, including explanations of terminology used e.g. core domain, measurement instrument, etc.	9	Trialist - PI
COSDE00025	1	Health condition and context	Description of the specific health condition(s)/context covered by the core outcome set	8	Trialist - PI
COSDE00025	1	Populations	Description of the population(s)covered by the core outcome set	9	Trialist - PI
COSDE00025	1	Interventions	Description of the type(s) of intervention covered by the core outcome set	9	Trialist - PI
COSDE00025	1	Setting	Description of the setting for the core outcome set	9	Trialist - PI
COSDE00025	1	Research design	Description of the research study type(s) the core outcome set was developed for, if applicable	9	Trialist - PI
COSDE00025	1	Protocol	Details of any protocol that was prepared for the process and where the full study protocol or other documentation on the process can be accessed, if available	4	Trialist - PI
COSDE00025	1	Participants	Description of eligibility criteria for participants, including stakeholder groups and the rationale for involving them	8	Trialist - PI
COSDE00025	1	Participants	Description of how stakeholders were identified	9	Trialist - PI
COSDE00025	1	Participants	Description of how members of each stakeholder group were chosen from within the stakeholder group and how many were invited	9	Trialist - PI
COSDE00025	1	Participants	Description of how individuals were invited to take part in the consensus process	9	Trialist - PI
COSDE00025	1	Information sources	Description of all information sources that were used to generated an initial list of outcomes (if used) to provide to participants before and during the consensus process.	9	Trialist - PI
COSDE00025	1	Information sources	Description of how the outcomes were classified/dropped/combined to make the list manageable	7	Trialist - PI
COSDE00025	1	Consensus process	Description of how the consensus process was undertaken.	9	Trialist - PI
COSDE00025	1	Consensus process	Description of what information was presented to participants about the consensus process at its start.	9	Trialist - PI
COSDE00025	1	Consensus process	Description of what participants were asked to do in each component or round (if multiple rounds used) of the consensus process	9	Trialist - PI
COSDE00025	1	Consensus process	Description of how the overall group responses were fed back to participants	9	Trialist - PI
COSDE00025	1	Consensus process	Description of whether non-responders (or partial responders) were invited into subsequent rounds of the consensus process	9	Trialist - PI
COSDE00025	1	Outcome scoring	Description of how outcomes were scored during the consensus exercise	9	Trialist - PI
COSDE00025	1	Outcome scoring	Description of how scores were summarised across participants during each stage of the consensus process	9	Trialist - PI
COSDE00025	1	Definition of consensus	Description of the consensus definition	9	Trialist - PI
COSDE00025	1	Definition of consensus	Description of the procedure for determining how outcomes were included or excluded from consideration at each stage of the consensus process	9	Trialist - PI
COSDE00025	1	Software	Description of any software used to administer any survey or analyse the results	5	Trialist - PI
COSDE00025	1	Participants	Total number of participants invited from each stakeholder group	7	Trialist - PI
COSDE00025	1	Participants	Description of the participant characteristics	9	Trialist - PI
COSDE00025	1	Participants	Total number of participants who completed each component or round from each stakeholder group	9	Trialist - PI
COSDE00025	1	Outcomes	List of all outcomes considered at the outset of the process	7	Trialist - PI
COSDE00025	1	Outcomes	Description of any new outcomes introduced into the consensus process after it began and how these were introduced	7	Trialist - PI
COSDE00025	1	Outcomes	Description of any outcomes dropped between rounds, and reasons for this	7	Trialist - PI
COSDE00025	1	Outcomes	Results for each outcome in each round	7	Trialist - PI
COSDE00025	1	Outcomes	Description of the group responses for each outcome in the final round	7	Trialist - PI
COSDE00025	1	Core outcome set	List of outcomes included in the final core outcome set	9	Trialist - PI
COSDE00025	1	Relevance	Discussion of the relevance of the core outcome set to key groups	7	Trialist - PI
COSDE00025	1	Barriers	Discussion of barriers to implementation of the core outcome set	7	Trialist - PI
COSDE00025	1	Limitations	Discussion of the limitations in representativeness from stakeholder groups	7	Trialist - PI
COSDE00025	1	Limitations	Discussion of the limitations in representativeness in terms of geographical coverage	6	Trialist - PI
COSDE00025	1	Limitations	Discussion of any other limitations in the COS development process	7	Trialist - PI
COSDE00025	1	Attrition	Discussion of how attrition between rounds of the consensus process may have impacted on the results	8	Trialist - PI
COSDE00025	1	Risk of Bias	Discussion of any changes from the protocol (if a protocol existed), the reasons for these changes, and how these changes may have impacted on the results	6	Trialist - PI
COSDE00025	1	Conclusions	General interpretation of the results in the context of other evidence, and implications for practice and future research	8	Trialist - PI
COSDE00025	1	Update	Describe any plans to review, re-evaluate and update the core outcome set	6	Trialist - PI
COSDE00025	1	Implementation/Uptake	Describe any plans to facilitate the uptake of the core outcome set	6	Trialist - PI
COSDE00025	1	Measurement instruments	Description of the next steps to select measurement instruments	6	Trialist - PI
COSDE00025	1	Funding	Description of the sources of funding and the role of the funder in the study.	9	Trialist - PI
COSDE00025	1	Conflicts of interest	Description of any conflicts of interest within the study team	8	Trialist - PI
COSDE00026	1	Title	Identification that paper reports development of a core outcome set	9	COS developer
COSDE00026	1	Structured summary	Provide a structured summary including, as applicable background, objectives, data sources, stakeholder eligibility criteria, study methods, results (including a list of the core outcomes), limitations, conclusions, and implications of key findings.	6	COS developer
COSDE00026	1	Rationale	Description of the rationale for the development of a core outcome set in the context of what is already known.	7	COS developer
COSDE00026	1	Objectives	Description of the purpose of the core outcome set to be developed, including explanations of terminology used e.g. core domain, measurement instrument, etc.	5	COS developer
COSDE00026	1	Health condition and context	Description of the specific health condition(s)/context covered by the core outcome set	7	COS developer		Context is important to describe; but "health condition" can be a limiting term when looking at COS for preventive health interventions; as there is no "health condition" exactly. I would support a broader descriptor here.
COSDE00026	1	Populations	Description of the population(s)covered by the core outcome set	6	COS developer
COSDE00026	1	Interventions	Description of the type(s) of intervention covered by the core outcome set	8	COS developer
COSDE00026	1	Setting	Description of the setting for the core outcome set	4	COS developer
COSDE00026	1	Research design	Description of the research study type(s) the core outcome set was developed for, if applicable	6	COS developer
COSDE00026	1	Protocol	Details of any protocol that was prepared for the process and where the full study protocol or other documentation on the process can be accessed, if available	5	COS developer
COSDE00026	1	Participants	Description of eligibility criteria for participants, including stakeholder groups and the rationale for involving them	7	COS developer
COSDE00026	1	Participants	Description of how stakeholders were identified	7	COS developer
COSDE00026	1	Participants	Description of how members of each stakeholder group were chosen from within the stakeholder group and how many were invited	6	COS developer
COSDE00026	1	Participants	Description of how individuals were invited to take part in the consensus process	6	COS developer
COSDE00026	1	Information sources	Description of all information sources that were used to generated an initial list of outcomes (if used) to provide to participants before and during the consensus process.	7	COS developer
COSDE00026	1	Information sources	Description of how the outcomes were classified/dropped/combined to make the list manageable	6	COS developer
COSDE00026	1	Consensus process	Description of how the consensus process was undertaken.	7	COS developer
COSDE00026	1	Consensus process	Description of what information was presented to participants about the consensus process at its start.	7	COS developer
COSDE00026	1	Consensus process	Description of what participants were asked to do in each component or round (if multiple rounds used) of the consensus process	6	COS developer
COSDE00026	1	Consensus process	Description of how the overall group responses were fed back to participants	6	COS developer
COSDE00026	1	Consensus process	Description of whether non-responders (or partial responders) were invited into subsequent rounds of the consensus process	6	COS developer
COSDE00026	1	Outcome scoring	Description of how outcomes were scored during the consensus exercise	7	COS developer
COSDE00026	1	Outcome scoring	Description of how scores were summarised across participants during each stage of the consensus process	7	COS developer
COSDE00026	1	Definition of consensus	Description of the consensus definition	7	COS developer
COSDE00026	1	Definition of consensus	Description of the procedure for determining how outcomes were included or excluded from consideration at each stage of the consensus process	7	COS developer
COSDE00026	1	Software	Description of any software used to administer any survey or analyse the results	5	COS developer
COSDE00026	1	Participants	Total number of participants invited from each stakeholder group	7	COS developer
COSDE00026	1	Participants	Description of the participant characteristics	7	COS developer
COSDE00026	1	Participants	Total number of participants who completed each component or round from each stakeholder group	7	COS developer
COSDE00026	1	Outcomes	List of all outcomes considered at the outset of the process	8	COS developer
COSDE00026	1	Outcomes	Description of any new outcomes introduced into the consensus process after it began and how these were introduced	7	COS developer
COSDE00026	1	Outcomes	Description of any outcomes dropped between rounds, and reasons for this	7	COS developer
COSDE00026	1	Outcomes	Results for each outcome in each round	6	COS developer
COSDE00026	1	Outcomes	Description of the group responses for each outcome in the final round	6	COS developer
COSDE00026	1	Core outcome set	List of outcomes included in the final core outcome set	9	COS developer
COSDE00026	1	Relevance	Discussion of the relevance of the core outcome set to key groups	6	COS developer
COSDE00026	1	Barriers	Discussion of barriers to implementation of the core outcome set	6	COS developer
COSDE00026	1	Limitations	Discussion of the limitations in representativeness from stakeholder groups	5	COS developer
COSDE00026	1	Limitations	Discussion of the limitations in representativeness in terms of geographical coverage	5	COS developer
COSDE00026	1	Limitations	Discussion of any other limitations in the COS development process	5	COS developer
COSDE00026	1	Attrition	Discussion of how attrition between rounds of the consensus process may have impacted on the results	5	COS developer
COSDE00026	1	Risk of Bias	Discussion of any changes from the protocol (if a protocol existed), the reasons for these changes, and how these changes may have impacted on the results	6	COS developer
COSDE00026	1	Conclusions	General interpretation of the results in the context of other evidence, and implications for practice and future research	7	COS developer
COSDE00026	1	Update	Describe any plans to review, re-evaluate and update the core outcome set	5	COS developer
COSDE00026	1	Implementation/Uptake	Describe any plans to facilitate the uptake of the core outcome set	5	COS developer
COSDE00026	1	Measurement instruments	Description of the next steps to select measurement instruments	6	COS developer
COSDE00026	1	Funding	Description of the sources of funding and the role of the funder in the study.	9	COS developer
COSDE00026	1	Conflicts of interest	Description of any conflicts of interest within the study team	9	COS developer
COSDE00027	1	Title	Identification that paper reports development of a core outcome set	8	SR: Co-Ed
COSDE00027	1	Structured summary	Provide a structured summary including, as applicable background, objectives, data sources, stakeholder eligibility criteria, study methods, results (including a list of the core outcomes), limitations, conclusions, and implications of key findings.	8	SR: Co-Ed
COSDE00027	1	Rationale	Description of the rationale for the development of a core outcome set in the context of what is already known.	7	SR: Co-Ed
COSDE00027	1	Objectives	Description of the purpose of the core outcome set to be developed, including explanations of terminology used e.g. core domain, measurement instrument, etc.	9	SR: Co-Ed
COSDE00027	1	Health condition and context	Description of the specific health condition(s)/context covered by the core outcome set	8	SR: Co-Ed
COSDE00027	1	Populations	Description of the population(s)covered by the core outcome set	8	SR: Co-Ed
COSDE00027	1	Interventions	Description of the type(s) of intervention covered by the core outcome set	6	SR: Co-Ed
COSDE00027	1	Setting	Description of the setting for the core outcome set	6	SR: Co-Ed
COSDE00027	1	Research design	Description of the research study type(s) the core outcome set was developed for, if applicable	7	SR: Co-Ed
COSDE00027	1	Protocol	Details of any protocol that was prepared for the process and where the full study protocol or other documentation on the process can be accessed, if available	8	SR: Co-Ed
COSDE00027	1	Participants	Description of eligibility criteria for participants, including stakeholder groups and the rationale for involving them	7	SR: Co-Ed
COSDE00027	1	Participants	Description of how stakeholders were identified	8	SR: Co-Ed
COSDE00027	1	Participants	Description of how members of each stakeholder group were chosen from within the stakeholder group and how many were invited	6	SR: Co-Ed
COSDE00027	1	Participants	Description of how individuals were invited to take part in the consensus process	8	SR: Co-Ed
COSDE00027	1	Information sources	Description of all information sources that were used to generated an initial list of outcomes (if used) to provide to participants before and during the consensus process.	9	SR: Co-Ed
COSDE00027	1	Information sources	Description of how the outcomes were classified/dropped/combined to make the list manageable	9	SR: Co-Ed
COSDE00027	1	Consensus process	Description of how the consensus process was undertaken.	9	SR: Co-Ed
COSDE00027	1	Consensus process	Description of what information was presented to participants about the consensus process at its start.	8	SR: Co-Ed
COSDE00027	1	Consensus process	Description of what participants were asked to do in each component or round (if multiple rounds used) of the consensus process	8	SR: Co-Ed
COSDE00027	1	Consensus process	Description of how the overall group responses were fed back to participants	8	SR: Co-Ed
COSDE00027	1	Consensus process	Description of whether non-responders (or partial responders) were invited into subsequent rounds of the consensus process	8	SR: Co-Ed
COSDE00027	1	Outcome scoring	Description of how outcomes were scored during the consensus exercise	9	SR: Co-Ed
COSDE00027	1	Outcome scoring	Description of how scores were summarised across participants during each stage of the consensus process	9	SR: Co-Ed
COSDE00027	1	Definition of consensus	Description of the consensus definition	9	SR: Co-Ed
COSDE00027	1	Definition of consensus	Description of the procedure for determining how outcomes were included or excluded from consideration at each stage of the consensus process	9	SR: Co-Ed
COSDE00027	1	Software	Description of any software used to administer any survey or analyse the results	6	SR: Co-Ed
COSDE00027	1	Participants	Total number of participants invited from each stakeholder group	7	SR: Co-Ed
COSDE00027	1	Participants	Description of the participant characteristics	8	SR: Co-Ed
COSDE00027	1	Participants	Total number of participants who completed each component or round from each stakeholder group	8	SR: Co-Ed
COSDE00027	1	Outcomes	List of all outcomes considered at the outset of the process	9	SR: Co-Ed
COSDE00027	1	Outcomes	Description of any new outcomes introduced into the consensus process after it began and how these were introduced	9	SR: Co-Ed
COSDE00027	1	Outcomes	Description of any outcomes dropped between rounds, and reasons for this	9	SR: Co-Ed
COSDE00027	1	Outcomes	Results for each outcome in each round	8	SR: Co-Ed
COSDE00027	1	Outcomes	Description of the group responses for each outcome in the final round	8	SR: Co-Ed
COSDE00027	1	Core outcome set	List of outcomes included in the final core outcome set	9	SR: Co-Ed
COSDE00027	1	Relevance	Discussion of the relevance of the core outcome set to key groups	7	SR: Co-Ed
COSDE00027	1	Barriers	Discussion of barriers to implementation of the core outcome set	8	SR: Co-Ed
COSDE00027	1	Limitations	Discussion of the limitations in representativeness from stakeholder groups	9	SR: Co-Ed
COSDE00027	1	Limitations	Discussion of the limitations in representativeness in terms of geographical coverage	8	SR: Co-Ed
COSDE00027	1	Limitations	Discussion of any other limitations in the COS development process	9	SR: Co-Ed
COSDE00027	1	Attrition	Discussion of how attrition between rounds of the consensus process may have impacted on the results	9	SR: Co-Ed
COSDE00027	1	Risk of Bias	Discussion of any changes from the protocol (if a protocol existed), the reasons for these changes, and how these changes may have impacted on the results	9	SR: Co-Ed
COSDE00027	1	Conclusions	General interpretation of the results in the context of other evidence, and implications for practice and future research	8	SR: Co-Ed
COSDE00027	1	Update	Describe any plans to review, re-evaluate and update the core outcome set	8	SR: Co-Ed
COSDE00027	1	Implementation/Uptake	Describe any plans to facilitate the uptake of the core outcome set	8	SR: Co-Ed
COSDE00027	1	Measurement instruments	Description of the next steps to select measurement instruments	8	SR: Co-Ed
COSDE00027	1	Funding	Description of the sources of funding and the role of the funder in the study.	9	SR: Co-Ed
COSDE00027	1	Conflicts of interest	Description of any conflicts of interest within the study team	10	SR: Co-Ed
COSDE00028	1	Title	Identification that paper reports development of a core outcome set	9	SR: Co-Ed
COSDE00028	1	Structured summary	Provide a structured summary including, as applicable background, objectives, data sources, stakeholder eligibility criteria, study methods, results (including a list of the core outcomes), limitations, conclusions, and implications of key findings.	9	SR: Co-Ed
COSDE00028	1	Rationale	Description of the rationale for the development of a core outcome set in the context of what is already known.	7	SR: Co-Ed
COSDE00028	1	Objectives	Description of the purpose of the core outcome set to be developed, including explanations of terminology used e.g. core domain, measurement instrument, etc.	9	SR: Co-Ed
COSDE00028	1	Health condition and context	Description of the specific health condition(s)/context covered by the core outcome set	7	SR: Co-Ed
COSDE00028	1	Populations	Description of the population(s)covered by the core outcome set	7	SR: Co-Ed
COSDE00028	1	Interventions	Description of the type(s) of intervention covered by the core outcome set	5	SR: Co-Ed
COSDE00028	1	Setting	Description of the setting for the core outcome set	5	SR: Co-Ed
COSDE00028	1	Research design	Description of the research study type(s) the core outcome set was developed for, if applicable	9	SR: Co-Ed
COSDE00028	1	Protocol	Details of any protocol that was prepared for the process and where the full study protocol or other documentation on the process can be accessed, if available	7	SR: Co-Ed
COSDE00028	1	Participants	Description of eligibility criteria for participants, including stakeholder groups and the rationale for involving them	8	SR: Co-Ed
COSDE00028	1	Participants	Description of how stakeholders were identified	5	SR: Co-Ed
COSDE00028	1	Participants	Description of how members of each stakeholder group were chosen from within the stakeholder group and how many were invited	4	SR: Co-Ed
COSDE00028	1	Participants	Description of how individuals were invited to take part in the consensus process	4	SR: Co-Ed
COSDE00028	1	Information sources	Description of all information sources that were used to generated an initial list of outcomes (if used) to provide to participants before and during the consensus process.	7	SR: Co-Ed
COSDE00028	1	Information sources	Description of how the outcomes were classified/dropped/combined to make the list manageable	8	SR: Co-Ed
COSDE00028	1	Consensus process	Description of how the consensus process was undertaken.	8	SR: Co-Ed
COSDE00028	1	Consensus process	Description of what information was presented to participants about the consensus process at its start.	7	SR: Co-Ed
COSDE00028	1	Consensus process	Description of what participants were asked to do in each component or round (if multiple rounds used) of the consensus process	8	SR: Co-Ed
COSDE00028	1	Consensus process	Description of how the overall group responses were fed back to participants	8	SR: Co-Ed
COSDE00028	1	Consensus process	Description of whether non-responders (or partial responders) were invited into subsequent rounds of the consensus process	8	SR: Co-Ed
COSDE00028	1	Outcome scoring	Description of how outcomes were scored during the consensus exercise	8	SR: Co-Ed
COSDE00028	1	Outcome scoring	Description of how scores were summarised across participants during each stage of the consensus process	8	SR: Co-Ed
COSDE00028	1	Definition of consensus	Description of the consensus definition	8	SR: Co-Ed
COSDE00028	1	Definition of consensus	Description of the procedure for determining how outcomes were included or excluded from consideration at each stage of the consensus process	8	SR: Co-Ed
COSDE00028	1	Software	Description of any software used to administer any survey or analyse the results	5	SR: Co-Ed
COSDE00028	1	Participants	Total number of participants invited from each stakeholder group	4	SR: Co-Ed
COSDE00028	1	Participants	Description of the participant characteristics	8	SR: Co-Ed
COSDE00028	1	Participants	Total number of participants who completed each component or round from each stakeholder group	8	SR: Co-Ed
COSDE00028	1	Outcomes	List of all outcomes considered at the outset of the process	8	SR: Co-Ed
COSDE00028	1	Outcomes	Description of any new outcomes introduced into the consensus process after it began and how these were introduced	8	SR: Co-Ed
COSDE00028	1	Outcomes	Description of any outcomes dropped between rounds, and reasons for this	6	SR: Co-Ed
COSDE00028	1	Outcomes	Results for each outcome in each round	5	SR: Co-Ed
COSDE00028	1	Outcomes	Description of the group responses for each outcome in the final round	8	SR: Co-Ed
COSDE00028	1	Core outcome set	List of outcomes included in the final core outcome set	9	SR: Co-Ed
COSDE00028	1	Relevance	Discussion of the relevance of the core outcome set to key groups	5	SR: Co-Ed
COSDE00028	1	Barriers	Discussion of barriers to implementation of the core outcome set	4	SR: Co-Ed
COSDE00028	1	Limitations	Discussion of the limitations in representativeness from stakeholder groups	4	SR: Co-Ed
COSDE00028	1	Limitations	Discussion of the limitations in representativeness in terms of geographical coverage	4	SR: Co-Ed
COSDE00028	1	Limitations	Discussion of any other limitations in the COS development process	4	SR: Co-Ed
COSDE00028	1	Attrition	Discussion of how attrition between rounds of the consensus process may have impacted on the results	7	SR: Co-Ed
COSDE00028	1	Risk of Bias	Discussion of any changes from the protocol (if a protocol existed), the reasons for these changes, and how these changes may have impacted on the results	6	SR: Co-Ed
COSDE00028	1	Conclusions	General interpretation of the results in the context of other evidence, and implications for practice and future research	5	SR: Co-Ed
COSDE00028	1	Update	Describe any plans to review, re-evaluate and update the core outcome set	3	SR: Co-Ed
COSDE00028	1	Implementation/Uptake	Describe any plans to facilitate the uptake of the core outcome set	6	SR: Co-Ed
COSDE00028	1	Measurement instruments	Description of the next steps to select measurement instruments	6	SR: Co-Ed
COSDE00028	1	Funding	Description of the sources of funding and the role of the funder in the study.	8	SR: Co-Ed
COSDE00028	1	Conflicts of interest	Description of any conflicts of interest within the study team	9	SR: Co-Ed
COSDE00029	1	Title	Identification that paper reports development of a core outcome set	9	SR: Co-Ed
COSDE00029	1	Structured summary	Provide a structured summary including, as applicable background, objectives, data sources, stakeholder eligibility criteria, study methods, results (including a list of the core outcomes), limitations, conclusions, and implications of key findings.	9	SR: Co-Ed
COSDE00029	1	Rationale	Description of the rationale for the development of a core outcome set in the context of what is already known.	9	SR: Co-Ed
COSDE00029	1	Objectives	Description of the purpose of the core outcome set to be developed, including explanations of terminology used e.g. core domain, measurement instrument, etc.	9	SR: Co-Ed
COSDE00029	1	Health condition and context	Description of the specific health condition(s)/context covered by the core outcome set	9	SR: Co-Ed
COSDE00029	1	Populations	Description of the population(s)covered by the core outcome set	9	SR: Co-Ed
COSDE00029	1	Interventions	Description of the type(s) of intervention covered by the core outcome set	9	SR: Co-Ed
COSDE00029	1	Setting	Description of the setting for the core outcome set	9	SR: Co-Ed
COSDE00029	1	Research design	Description of the research study type(s) the core outcome set was developed for, if applicable	9	SR: Co-Ed
COSDE00029	1	Protocol	Details of any protocol that was prepared for the process and where the full study protocol or other documentation on the process can be accessed, if available	8	SR: Co-Ed
COSDE00029	1	Participants	Description of eligibility criteria for participants, including stakeholder groups and the rationale for involving them	8	SR: Co-Ed
COSDE00029	1	Participants	Description of how stakeholders were identified	8	SR: Co-Ed
COSDE00029	1	Participants	Description of how members of each stakeholder group were chosen from within the stakeholder group and how many were invited	8	SR: Co-Ed
COSDE00029	1	Participants	Description of how individuals were invited to take part in the consensus process	8	SR: Co-Ed
COSDE00029	1	Information sources	Description of all information sources that were used to generated an initial list of outcomes (if used) to provide to participants before and during the consensus process.	8	SR: Co-Ed
COSDE00029	1	Information sources	Description of how the outcomes were classified/dropped/combined to make the list manageable	8	SR: Co-Ed
COSDE00029	1	Consensus process	Description of how the consensus process was undertaken.	8	SR: Co-Ed
COSDE00029	1	Consensus process	Description of what information was presented to participants about the consensus process at its start.	8	SR: Co-Ed
COSDE00029	1	Consensus process	Description of what participants were asked to do in each component or round (if multiple rounds used) of the consensus process	8	SR: Co-Ed
COSDE00029	1	Consensus process	Description of how the overall group responses were fed back to participants	8	SR: Co-Ed
COSDE00029	1	Consensus process	Description of whether non-responders (or partial responders) were invited into subsequent rounds of the consensus process	8	SR: Co-Ed
COSDE00029	1	Outcome scoring	Description of how outcomes were scored during the consensus exercise	8	SR: Co-Ed
COSDE00029	1	Outcome scoring	Description of how scores were summarised across participants during each stage of the consensus process	8	SR: Co-Ed
COSDE00029	1	Definition of consensus	Description of the consensus definition	8	SR: Co-Ed
COSDE00029	1	Definition of consensus	Description of the procedure for determining how outcomes were included or excluded from consideration at each stage of the consensus process	8	SR: Co-Ed
COSDE00029	1	Software	Description of any software used to administer any survey or analyse the results	8	SR: Co-Ed
COSDE00029	1	Participants	Total number of participants invited from each stakeholder group	8	SR: Co-Ed
COSDE00029	1	Participants	Description of the participant characteristics	8	SR: Co-Ed
COSDE00029	1	Participants	Total number of participants who completed each component or round from each stakeholder group	8	SR: Co-Ed
COSDE00029	1	Outcomes	List of all outcomes considered at the outset of the process	8	SR: Co-Ed
COSDE00029	1	Outcomes	Description of any new outcomes introduced into the consensus process after it began and how these were introduced	8	SR: Co-Ed
COSDE00029	1	Outcomes	Description of any outcomes dropped between rounds, and reasons for this	8	SR: Co-Ed
COSDE00029	1	Outcomes	Results for each outcome in each round	8	SR: Co-Ed
COSDE00029	1	Outcomes	Description of the group responses for each outcome in the final round	8	SR: Co-Ed
COSDE00029	1	Core outcome set	List of outcomes included in the final core outcome set	8	SR: Co-Ed
COSDE00029	1	Relevance	Discussion of the relevance of the core outcome set to key groups	8	SR: Co-Ed
COSDE00029	1	Barriers	Discussion of barriers to implementation of the core outcome set	8	SR: Co-Ed
COSDE00029	1	Limitations	Discussion of the limitations in representativeness from stakeholder groups	8	SR: Co-Ed
COSDE00029	1	Limitations	Discussion of the limitations in representativeness in terms of geographical coverage	8	SR: Co-Ed
COSDE00029	1	Limitations	Discussion of any other limitations in the COS development process	8	SR: Co-Ed
COSDE00029	1	Attrition	Discussion of how attrition between rounds of the consensus process may have impacted on the results	8	SR: Co-Ed
COSDE00029	1	Risk of Bias	Discussion of any changes from the protocol (if a protocol existed), the reasons for these changes, and how these changes may have impacted on the results	8	SR: Co-Ed
COSDE00029	1	Conclusions	General interpretation of the results in the context of other evidence, and implications for practice and future research	8	SR: Co-Ed
COSDE00029	1	Update	Describe any plans to review, re-evaluate and update the core outcome set	8	SR: Co-Ed
COSDE00029	1	Implementation/Uptake	Describe any plans to facilitate the uptake of the core outcome set	8	SR: Co-Ed
COSDE00029	1	Measurement instruments	Description of the next steps to select measurement instruments	8	SR: Co-Ed
COSDE00029	1	Funding	Description of the sources of funding and the role of the funder in the study.	8	SR: Co-Ed
COSDE00029	1	Conflicts of interest	Description of any conflicts of interest within the study team	8	SR: Co-Ed
COSDE00030	1	Title	Identification that paper reports development of a core outcome set	7	Trialist - PI
COSDE00030	1	Structured summary	Provide a structured summary including, as applicable background, objectives, data sources, stakeholder eligibility criteria, study methods, results (including a list of the core outcomes), limitations, conclusions, and implications of key findings.	7	Trialist - PI	raise what we	will depend on journal requirements and word limit. which items ot include in summary alos requires some debate
COSDE00030	1	Rationale	Description of the rationale for the development of a core outcome set in the context of what is already known.	7	Trialist - PI		sounds a bit mother and apple pie - all scientific reports should describe the context in which the research is being done
COSDE00030	1	Objectives	Description of the purpose of the core outcome set to be developed, including explanations of terminology used e.g. core domain, measurement instrument, etc.	7	Trialist - PI
COSDE00030	1	Health condition and context	Description of the specific health condition(s)/context covered by the core outcome set	7	Trialist - PI		do we need to include things that are this obvious? - any writer would be bonkers not to say what condition they were talking about - would it not be better if you want ti improve practice to emphasise those things that are often missed eg whether they are referring to domains or instruments
COSDE00030	1	Populations	Description of the population(s)covered by the core outcome set	6	Trialist - PI		not sure what you mean by populations - do you mean sertting in which condition is seen; or which subgroup (ge severe or which form) of a disease state?
COSDE00030	1	Interventions	Description of the type(s) of intervention covered by the core outcome set	10	Trialist - PI		not sure I understand why a COS would be intervention-specific. COS are not intervention studies and should not be disease rather than intervention specific
COSDE00030	1	Setting	Description of the setting for the core outcome set	6	Trialist - PI		not critical as I am not aware of good reasons why a COS should be non-applicable in eg primary car settings if a trial is being done. Careful you don't mix up with COS used for routine care monitoring - i think you are talking about clinical trials here
COSDE00030	1	Research design	Description of the research study type(s) the core outcome set was developed for, if applicable	6	Trialist - PI		not sure what research design other than an RCT you might have in mind?
COSDE00030	1	Protocol	Details of any protocol that was prepared for the process and where the full study protocol or other documentation on the process can be accessed, if available	5	Trialist - PI	graph - first sentence	then you need to develop guidance on what should be in the protocol like SPIRIT. I feel another Delphi within a Delphi coming on...
COSDE00030	1	Participants	Description of eligibility criteria for participants, including stakeholder groups and the rationale for involving them	7	Trialist - PI
COSDE00030	1	Participants	Description of how stakeholders were identified	5	Trialist - PI
COSDE00030	1	Participants	Description of how members of each stakeholder group were chosen from within the stakeholder group and how many were invited	5	Trialist - PI	MG help - alternate text suggestion	sounds a bit OTT - you are lucky to get who you get for these largely unfunded volunteer initiatives; so don't start putting up selection barriers
COSDE00030	1	Participants	Description of how individuals were invited to take part in the consensus process	6	Trialist - PI
COSDE00030	1	Information sources	Description of all information sources that were used to generated an initial list of outcomes (if used) to provide to participants before and during the consensus process.	8	Trialist - PI
COSDE00030	1	Information sources	Description of how the outcomes were classified/dropped/combined to make the list manageable	8	Trialist - PI
COSDE00030	1	Consensus process	Description of how the consensus process was undertaken.	8	Trialist - PI
COSDE00030	1	Consensus process	Description of what information was presented to participants about the consensus process at its start.	8	Trialist - PI
COSDE00030	1	Consensus process	Description of what participants were asked to do in each component or round (if multiple rounds used) of the consensus process	8	Trialist - PI
COSDE00030	1	Consensus process	Description of how the overall group responses were fed back to participants	6	Trialist - PI
COSDE00030	1	Consensus process	Description of whether non-responders (or partial responders) were invited into subsequent rounds of the consensus process	6	Trialist - PI
COSDE00030	1	Outcome scoring	Description of how outcomes were scored during the consensus exercise	8	Trialist - PI
COSDE00030	1	Outcome scoring	Description of how scores were summarised across participants during each stage of the consensus process	8	Trialist - PI
COSDE00030	1	Definition of consensus	Description of the consensus definition	9	Trialist - PI
COSDE00030	1	Definition of consensus	Description of the procedure for determining how outcomes were included or excluded from consideration at each stage of the consensus process	8	Trialist - PI
COSDE00030	1	Software	Description of any software used to administer any survey or analyse the results	4	Trialist - PI
COSDE00030	1	Participants	Total number of participants invited from each stakeholder group	5	Trialist - PI
COSDE00030	1	Participants	Description of the participant characteristics	7	Trialist - PI
COSDE00030	1	Participants	Total number of participants who completed each component or round from each stakeholder group	6	Trialist - PI
COSDE00030	1	Outcomes	List of all outcomes considered at the outset of the process	7	Trialist - PI
COSDE00030	1	Outcomes	Description of any new outcomes introduced into the consensus process after it began and how these were introduced	7	Trialist - PI
COSDE00030	1	Outcomes	Description of any outcomes dropped between rounds, and reasons for this	7	Trialist - PI
COSDE00030	1	Outcomes	Results for each outcome in each round	9	Trialist - PI
COSDE00030	1	Outcomes	Description of the group responses for each outcome in the final round	6	Trialist - PI
COSDE00030	1	Core outcome set	List of outcomes included in the final core outcome set	9	Trialist - PI		agree but sounds so obvious - would a guideline that tells COS developers that you must report what your COS is just irritate them - better to encourage good practice in the items that are frequently not reported but important
COSDE00030	1	Relevance	Discussion of the relevance of the core outcome set to key groups	5	Trialist - PI
COSDE00030	1	Barriers	Discussion of barriers to implementation of the core outcome set	4	Trialist - PI
COSDE00030	1	Limitations	Discussion of the limitations in representativeness from stakeholder groups	5	Trialist - PI
COSDE00030	1	Limitations	Discussion of the limitations in representativeness in terms of geographical coverage	6	Trialist - PI
COSDE00030	1	Limitations	Discussion of any other limitations in the COS development process	6	Trialist - PI
COSDE00030	1	Attrition	Discussion of how attrition between rounds of the consensus process may have impacted on the results	5	Trialist - PI
COSDE00030	1	Risk of Bias	Discussion of any changes from the protocol (if a protocol existed), the reasons for these changes, and how these changes may have impacted on the results	7	Trialist - PI
COSDE00030	1	Conclusions	General interpretation of the results in the context of other evidence, and implications for practice and future research	7	Trialist - PI
COSDE00030	1	Update	Describe any plans to review, re-evaluate and update the core outcome set	6	Trialist - PI
COSDE00030	1	Implementation/Uptake	Describe any plans to facilitate the uptake of the core outcome set	5	Trialist - PI
COSDE00030	1	Measurement instruments	Description of the next steps to select measurement instruments	8	Trialist - PI
COSDE00030	1	Funding	Description of the sources of funding and the role of the funder in the study.	7	Trialist - PI
COSDE00030	1	Conflicts of interest	Description of any conflicts of interest within the study team	9	Trialist - PI
COSDE00031	1	Title	Identification that paper reports development of a core outcome set	9	SR: Co-Ed
COSDE00031	1	Structured summary	Provide a structured summary including, as applicable background, objectives, data sources, stakeholder eligibility criteria, study methods, results (including a list of the core outcomes), limitations, conclusions, and implications of key findings.	9	SR: Co-Ed
COSDE00031	1	Rationale	Description of the rationale for the development of a core outcome set in the context of what is already known.	9	SR: Co-Ed
COSDE00031	1	Objectives	Description of the purpose of the core outcome set to be developed, including explanations of terminology used e.g. core domain, measurement instrument, etc.	9	SR: Co-Ed
COSDE00031	1	Health condition and context	Description of the specific health condition(s)/context covered by the core outcome set	9	SR: Co-Ed
COSDE00031	1	Populations	Description of the population(s)covered by the core outcome set	9	SR: Co-Ed
COSDE00031	1	Interventions	Description of the type(s) of intervention covered by the core outcome set	4	SR: Co-Ed
COSDE00031	1	Setting	Description of the setting for the core outcome set	9	SR: Co-Ed
COSDE00031	1	Research design	Description of the research study type(s) the core outcome set was developed for, if applicable	7	SR: Co-Ed
COSDE00031	1	Protocol	Details of any protocol that was prepared for the process and where the full study protocol or other documentation on the process can be accessed, if available	6	SR: Co-Ed
COSDE00031	1	Participants	Description of eligibility criteria for participants, including stakeholder groups and the rationale for involving them	9	SR: Co-Ed
COSDE00031	1	Participants	Description of how stakeholders were identified	6	SR: Co-Ed
COSDE00031	1	Participants	Description of how members of each stakeholder group were chosen from within the stakeholder group and how many were invited	5	SR: Co-Ed
COSDE00031	1	Participants	Description of how individuals were invited to take part in the consensus process	5	SR: Co-Ed
COSDE00031	1	Information sources	Description of all information sources that were used to generated an initial list of outcomes (if used) to provide to participants before and during the consensus process.	5	SR: Co-Ed
COSDE00031	1	Information sources	Description of how the outcomes were classified/dropped/combined to make the list manageable	9	SR: Co-Ed
COSDE00031	1	Consensus process	Description of how the consensus process was undertaken.	5	SR: Co-Ed
COSDE00031	1	Consensus process	Description of what information was presented to participants about the consensus process at its start.	5	SR: Co-Ed
COSDE00031	1	Consensus process	Description of what participants were asked to do in each component or round (if multiple rounds used) of the consensus process	5	SR: Co-Ed
COSDE00031	1	Consensus process	Description of how the overall group responses were fed back to participants	5	SR: Co-Ed
COSDE00031	1	Consensus process	Description of whether non-responders (or partial responders) were invited into subsequent rounds of the consensus process	5	SR: Co-Ed
COSDE00031	1	Outcome scoring	Description of how outcomes were scored during the consensus exercise	9	SR: Co-Ed
COSDE00031	1	Outcome scoring	Description of how scores were summarised across participants during each stage of the consensus process	6	SR: Co-Ed
COSDE00031	1	Definition of consensus	Description of the consensus definition	6	SR: Co-Ed
COSDE00031	1	Definition of consensus	Description of the procedure for determining how outcomes were included or excluded from consideration at each stage of the consensus process	6	SR: Co-Ed
COSDE00031	1	Software	Description of any software used to administer any survey or analyse the results	3	SR: Co-Ed
COSDE00031	1	Participants	Total number of participants invited from each stakeholder group	6	SR: Co-Ed
COSDE00031	1	Participants	Description of the participant characteristics	6	SR: Co-Ed
COSDE00031	1	Participants	Total number of participants who completed each component or round from each stakeholder group	6	SR: Co-Ed
COSDE00031	1	Outcomes	List of all outcomes considered at the outset of the process	9	SR: Co-Ed
COSDE00031	1	Outcomes	Description of any new outcomes introduced into the consensus process after it began and how these were introduced	9	SR: Co-Ed
COSDE00031	1	Outcomes	Description of any outcomes dropped between rounds, and reasons for this	9	SR: Co-Ed
COSDE00031	1	Outcomes	Results for each outcome in each round	6	SR: Co-Ed
COSDE00031	1	Outcomes	Description of the group responses for each outcome in the final round	6	SR: Co-Ed
COSDE00031	1	Core outcome set	List of outcomes included in the final core outcome set	9	SR: Co-Ed
COSDE00031	1	Relevance	Discussion of the relevance of the core outcome set to key groups	9	SR: Co-Ed
COSDE00031	1	Barriers	Discussion of barriers to implementation of the core outcome set	5	SR: Co-Ed
COSDE00031	1	Limitations	Discussion of the limitations in representativeness from stakeholder groups	6	SR: Co-Ed
COSDE00031	1	Limitations	Discussion of the limitations in representativeness in terms of geographical coverage	6	SR: Co-Ed
COSDE00031	1	Limitations	Discussion of any other limitations in the COS development process	9	SR: Co-Ed
COSDE00031	1	Attrition	Discussion of how attrition between rounds of the consensus process may have impacted on the results	6	SR: Co-Ed
COSDE00031	1	Risk of Bias	Discussion of any changes from the protocol (if a protocol existed), the reasons for these changes, and how these changes may have impacted on the results	3	SR: Co-Ed
COSDE00031	1	Conclusions	General interpretation of the results in the context of other evidence, and implications for practice and future research	9	SR: Co-Ed
COSDE00031	1	Update	Describe any plans to review, re-evaluate and update the core outcome set	4	SR: Co-Ed
COSDE00031	1	Implementation/Uptake	Describe any plans to facilitate the uptake of the core outcome set	4	SR: Co-Ed
COSDE00031	1	Measurement instruments	Description of the next steps to select measurement instruments	9	SR: Co-Ed
COSDE00031	1	Funding	Description of the sources of funding and the role of the funder in the study.	9	SR: Co-Ed
COSDE00031	1	Conflicts of interest	Description of any conflicts of interest within the study team	9	SR: Co-Ed
COSDE00032	1	Title	Identification that paper reports development of a core outcome set	6	Guideline developer
COSDE00032	1	Structured summary	Provide a structured summary including, as applicable background, objectives, data sources, stakeholder eligibility criteria, study methods, results (including a list of the core outcomes), limitations, conclusions, and implications of key findings.	8	Guideline developer
COSDE00032	1	Rationale	Description of the rationale for the development of a core outcome set in the context of what is already known.	6	Guideline developer
COSDE00032	1	Objectives	Description of the purpose of the core outcome set to be developed, including explanations of terminology used e.g. core domain, measurement instrument, etc.	7	Guideline developer
COSDE00032	1	Health condition and context	Description of the specific health condition(s)/context covered by the core outcome set	7	Guideline developer
COSDE00032	1	Populations	Description of the population(s)covered by the core outcome set	6	Guideline developer
COSDE00032	1	Interventions	Description of the type(s) of intervention covered by the core outcome set	8	Guideline developer
COSDE00032	1	Setting	Description of the setting for the core outcome set	7	Guideline developer
COSDE00032	1	Research design	Description of the research study type(s) the core outcome set was developed for, if applicable	6	Guideline developer
COSDE00032	1	Protocol	Details of any protocol that was prepared for the process and where the full study protocol or other documentation on the process can be accessed, if available	8	Guideline developer
COSDE00032	1	Participants	Description of eligibility criteria for participants, including stakeholder groups and the rationale for involving them	7	Guideline developer
COSDE00032	1	Participants	Description of how stakeholders were identified	7	Guideline developer
COSDE00032	1	Participants	Description of how members of each stakeholder group were chosen from within the stakeholder group and how many were invited	7	Guideline developer
COSDE00032	1	Participants	Description of how individuals were invited to take part in the consensus process	6	Guideline developer
COSDE00032	1	Information sources	Description of all information sources that were used to generated an initial list of outcomes (if used) to provide to participants before and during the consensus process.	6	Guideline developer
COSDE00032	1	Information sources	Description of how the outcomes were classified/dropped/combined to make the list manageable	6	Guideline developer
COSDE00032	1	Consensus process	Description of how the consensus process was undertaken.	7	Guideline developer
COSDE00032	1	Consensus process	Description of what information was presented to participants about the consensus process at its start.	5	Guideline developer
COSDE00032	1	Consensus process	Description of what participants were asked to do in each component or round (if multiple rounds used) of the consensus process	7	Guideline developer
COSDE00032	1	Consensus process	Description of how the overall group responses were fed back to participants	7	Guideline developer
COSDE00032	1	Consensus process	Description of whether non-responders (or partial responders) were invited into subsequent rounds of the consensus process	6	Guideline developer
COSDE00032	1	Outcome scoring	Description of how outcomes were scored during the consensus exercise	6	Guideline developer
COSDE00032	1	Outcome scoring	Description of how scores were summarised across participants during each stage of the consensus process	6	Guideline developer
COSDE00032	1	Definition of consensus	Description of the consensus definition	8	Guideline developer
COSDE00032	1	Definition of consensus	Description of the procedure for determining how outcomes were included or excluded from consideration at each stage of the consensus process	6	Guideline developer
COSDE00032	1	Software	Description of any software used to administer any survey or analyse the results	5	Guideline developer
COSDE00032	1	Participants	Total number of participants invited from each stakeholder group	7	Guideline developer
COSDE00032	1	Participants	Description of the participant characteristics	7	Guideline developer
COSDE00032	1	Participants	Total number of participants who completed each component or round from each stakeholder group	5	Guideline developer
COSDE00032	1	Outcomes	List of all outcomes considered at the outset of the process	7	Guideline developer
COSDE00032	1	Outcomes	Description of any new outcomes introduced into the consensus process after it began and how these were introduced	6	Guideline developer
COSDE00032	1	Outcomes	Description of any outcomes dropped between rounds, and reasons for this	6	Guideline developer
COSDE00032	1	Outcomes	Results for each outcome in each round	5	Guideline developer
COSDE00032	1	Outcomes	Description of the group responses for each outcome in the final round	8	Guideline developer
COSDE00032	1	Core outcome set	List of outcomes included in the final core outcome set	8	Guideline developer
COSDE00032	1	Relevance	Discussion of the relevance of the core outcome set to key groups	5	Guideline developer
COSDE00032	1	Barriers	Discussion of barriers to implementation of the core outcome set	5	Guideline developer
COSDE00032	1	Limitations	Discussion of the limitations in representativeness from stakeholder groups	6	Guideline developer
COSDE00032	1	Limitations	Discussion of the limitations in representativeness in terms of geographical coverage	6	Guideline developer
COSDE00032	1	Limitations	Discussion of any other limitations in the COS development process	6	Guideline developer
COSDE00032	1	Attrition	Discussion of how attrition between rounds of the consensus process may have impacted on the results	5	Guideline developer
COSDE00032	1	Risk of Bias	Discussion of any changes from the protocol (if a protocol existed), the reasons for these changes, and how these changes may have impacted on the results	7	Guideline developer
COSDE00032	1	Conclusions	General interpretation of the results in the context of other evidence, and implications for practice and future research	7	Guideline developer
COSDE00032	1	Update	Describe any plans to review, re-evaluate and update the core outcome set	5	Guideline developer
COSDE00032	1	Implementation/Uptake	Describe any plans to facilitate the uptake of the core outcome set	5	Guideline developer
COSDE00032	1	Measurement instruments	Description of the next steps to select measurement instruments	6	Guideline developer
COSDE00032	1	Funding	Description of the sources of funding and the role of the funder in the study.	7	Guideline developer
COSDE00032	1	Conflicts of interest	Description of any conflicts of interest within the study team	7	Guideline developer
COSDE00033	1	Title	Identification that paper reports development of a core outcome set	9	Journal Editor
COSDE00033	1	Structured summary	Provide a structured summary including, as applicable background, objectives, data sources, stakeholder eligibility criteria, study methods, results (including a list of the core outcomes), limitations, conclusions, and implications of key findings.	9	Journal Editor
COSDE00033	1	Rationale	Description of the rationale for the development of a core outcome set in the context of what is already known.	9	Journal Editor
COSDE00033	1	Objectives	Description of the purpose of the core outcome set to be developed, including explanations of terminology used e.g. core domain, measurement instrument, etc.	9	Journal Editor
COSDE00033	1	Health condition and context	Description of the specific health condition(s)/context covered by the core outcome set	9	Journal Editor
COSDE00033	1	Populations	Description of the population(s)covered by the core outcome set	9	Journal Editor
COSDE00033	1	Interventions	Description of the type(s) of intervention covered by the core outcome set	9	Journal Editor
COSDE00033	1	Setting	Description of the setting for the core outcome set	9	Journal Editor
COSDE00033	1	Research design	Description of the research study type(s) the core outcome set was developed for, if applicable	9	Journal Editor
COSDE00033	1	Protocol	Details of any protocol that was prepared for the process and where the full study protocol or other documentation on the process can be accessed, if available	9	Journal Editor
COSDE00033	1	Participants	Description of eligibility criteria for participants, including stakeholder groups and the rationale for involving them	9	Journal Editor
COSDE00033	1	Participants	Description of how stakeholders were identified	9	Journal Editor
COSDE00033	1	Participants	Description of how members of each stakeholder group were chosen from within the stakeholder group and how many were invited	9	Journal Editor
COSDE00033	1	Participants	Description of how individuals were invited to take part in the consensus process	9	Journal Editor
COSDE00033	1	Information sources	Description of all information sources that were used to generated an initial list of outcomes (if used) to provide to participants before and during the consensus process.	6	Journal Editor
COSDE00033	1	Information sources	Description of how the outcomes were classified/dropped/combined to make the list manageable	6	Journal Editor
COSDE00033	1	Consensus process	Description of how the consensus process was undertaken.	9	Journal Editor
COSDE00033	1	Consensus process	Description of what information was presented to participants about the consensus process at its start.	9	Journal Editor
COSDE00033	1	Consensus process	Description of what participants were asked to do in each component or round (if multiple rounds used) of the consensus process	9	Journal Editor
COSDE00033	1	Consensus process	Description of how the overall group responses were fed back to participants	9	Journal Editor
COSDE00033	1	Consensus process	Description of whether non-responders (or partial responders) were invited into subsequent rounds of the consensus process	9	Journal Editor
COSDE00033	1	Outcome scoring	Description of how outcomes were scored during the consensus exercise	9	Journal Editor
COSDE00033	1	Outcome scoring	Description of how scores were summarised across participants during each stage of the consensus process	9	Journal Editor
COSDE00033	1	Definition of consensus	Description of the consensus definition	9	Journal Editor
COSDE00033	1	Definition of consensus	Description of the procedure for determining how outcomes were included or excluded from consideration at each stage of the consensus process	9	Journal Editor
COSDE00033	1	Software	Description of any software used to administer any survey or analyse the results	6	Journal Editor
COSDE00033	1	Participants	Total number of participants invited from each stakeholder group	9	Journal Editor
COSDE00033	1	Participants	Description of the participant characteristics	9	Journal Editor
COSDE00033	1	Participants	Total number of participants who completed each component or round from each stakeholder group	9	Journal Editor
COSDE00033	1	Outcomes	List of all outcomes considered at the outset of the process	9	Journal Editor
COSDE00033	1	Outcomes	Description of any new outcomes introduced into the consensus process after it began and how these were introduced	9	Journal Editor
COSDE00033	1	Outcomes	Description of any outcomes dropped between rounds, and reasons for this	9	Journal Editor
COSDE00033	1	Outcomes	Results for each outcome in each round	6	Journal Editor
COSDE00033	1	Outcomes	Description of the group responses for each outcome in the final round	6	Journal Editor
COSDE00033	1	Core outcome set	List of outcomes included in the final core outcome set	9	Journal Editor
COSDE00033	1	Relevance	Discussion of the relevance of the core outcome set to key groups	9	Journal Editor
COSDE00033	1	Barriers	Discussion of barriers to implementation of the core outcome set	6	Journal Editor
COSDE00033	1	Limitations	Discussion of the limitations in representativeness from stakeholder groups	6	Journal Editor
COSDE00033	1	Limitations	Discussion of the limitations in representativeness in terms of geographical coverage	6	Journal Editor
COSDE00033	1	Limitations	Discussion of any other limitations in the COS development process	6	Journal Editor
COSDE00033	1	Attrition	Discussion of how attrition between rounds of the consensus process may have impacted on the results	6	Journal Editor
COSDE00033	1	Risk of Bias	Discussion of any changes from the protocol (if a protocol existed), the reasons for these changes, and how these changes may have impacted on the results	6	Journal Editor
COSDE00033	1	Conclusions	General interpretation of the results in the context of other evidence, and implications for practice and future research	9	Journal Editor
COSDE00033	1	Update	Describe any plans to review, re-evaluate and update the core outcome set	6	Journal Editor
COSDE00033	1	Implementation/Uptake	Describe any plans to facilitate the uptake of the core outcome set	6	Journal Editor
COSDE00033	1	Measurement instruments	Description of the next steps to select measurement instruments	6	Journal Editor
COSDE00033	1	Funding	Description of the sources of funding and the role of the funder in the study.	9	Journal Editor
COSDE00033	1	Conflicts of interest	Description of any conflicts of interest within the study team	9	Journal Editor
COSDE00034	1	Title	Identification that paper reports development of a core outcome set	5	SR: Co-Ed
COSDE00034	1	Structured summary	Provide a structured summary including, as applicable background, objectives, data sources, stakeholder eligibility criteria, study methods, results (including a list of the core outcomes), limitations, conclusions, and implications of key findings.	7	SR: Co-Ed
COSDE00034	1	Rationale	Description of the rationale for the development of a core outcome set in the context of what is already known.	7	SR: Co-Ed
COSDE00034	1	Objectives	Description of the purpose of the core outcome set to be developed, including explanations of terminology used e.g. core domain, measurement instrument, etc.	9	SR: Co-Ed
COSDE00034	1	Health condition and context	Description of the specific health condition(s)/context covered by the core outcome set	9	SR: Co-Ed
COSDE00034	1	Populations	Description of the population(s)covered by the core outcome set	9	SR: Co-Ed
COSDE00034	1	Interventions	Description of the type(s) of intervention covered by the core outcome set	9	SR: Co-Ed
COSDE00034	1	Setting	Description of the setting for the core outcome set	8	SR: Co-Ed
COSDE00034	1	Research design	Description of the research study type(s) the core outcome set was developed for, if applicable	7	SR: Co-Ed
COSDE00034	1	Protocol	Details of any protocol that was prepared for the process and where the full study protocol or other documentation on the process can be accessed, if available	7	SR: Co-Ed
COSDE00034	1	Participants	Description of eligibility criteria for participants, including stakeholder groups and the rationale for involving them	8	SR: Co-Ed
COSDE00034	1	Participants	Description of how stakeholders were identified	9	SR: Co-Ed
COSDE00034	1	Participants	Description of how members of each stakeholder group were chosen from within the stakeholder group and how many were invited	8	SR: Co-Ed
COSDE00034	1	Participants	Description of how individuals were invited to take part in the consensus process	8	SR: Co-Ed
COSDE00034	1	Information sources	Description of all information sources that were used to generated an initial list of outcomes (if used) to provide to participants before and during the consensus process.	8	SR: Co-Ed
COSDE00034	1	Information sources	Description of how the outcomes were classified/dropped/combined to make the list manageable	8	SR: Co-Ed
COSDE00034	1	Consensus process	Description of how the consensus process was undertaken.	9	SR: Co-Ed
COSDE00034	1	Consensus process	Description of what information was presented to participants about the consensus process at its start.	9	SR: Co-Ed
COSDE00034	1	Consensus process	Description of what participants were asked to do in each component or round (if multiple rounds used) of the consensus process	8	SR: Co-Ed
COSDE00034	1	Consensus process	Description of how the overall group responses were fed back to participants	8	SR: Co-Ed
COSDE00034	1	Consensus process	Description of whether non-responders (or partial responders) were invited into subsequent rounds of the consensus process	7	SR: Co-Ed
COSDE00034	1	Outcome scoring	Description of how outcomes were scored during the consensus exercise	8	SR: Co-Ed
COSDE00034	1	Outcome scoring	Description of how scores were summarised across participants during each stage of the consensus process	8	SR: Co-Ed
COSDE00034	1	Definition of consensus	Description of the consensus definition	9	SR: Co-Ed
COSDE00034	1	Definition of consensus	Description of the procedure for determining how outcomes were included or excluded from consideration at each stage of the consensus process	8	SR: Co-Ed
COSDE00034	1	Software	Description of any software used to administer any survey or analyse the results	6	SR: Co-Ed
COSDE00034	1	Participants	Total number of participants invited from each stakeholder group	7	SR: Co-Ed
COSDE00034	1	Participants	Description of the participant characteristics	8	SR: Co-Ed
COSDE00034	1	Participants	Total number of participants who completed each component or round from each stakeholder group	8	SR: Co-Ed
COSDE00034	1	Outcomes	List of all outcomes considered at the outset of the process	7	SR: Co-Ed
COSDE00034	1	Outcomes	Description of any new outcomes introduced into the consensus process after it began and how these were introduced	8	SR: Co-Ed
COSDE00034	1	Outcomes	Description of any outcomes dropped between rounds, and reasons for this	7	SR: Co-Ed
COSDE00034	1	Outcomes	Results for each outcome in each round	7	SR: Co-Ed
COSDE00034	1	Outcomes	Description of the group responses for each outcome in the final round	9	SR: Co-Ed
COSDE00034	1	Core outcome set	List of outcomes included in the final core outcome set	9	SR: Co-Ed
COSDE00034	1	Relevance	Discussion of the relevance of the core outcome set to key groups	5	SR: Co-Ed
COSDE00034	1	Barriers	Discussion of barriers to implementation of the core outcome set	5	SR: Co-Ed
COSDE00034	1	Limitations	Discussion of the limitations in representativeness from stakeholder groups	6	SR: Co-Ed
COSDE00034	1	Limitations	Discussion of the limitations in representativeness in terms of geographical coverage	5	SR: Co-Ed
COSDE00034	1	Limitations	Discussion of any other limitations in the COS development process	6	SR: Co-Ed
COSDE00034	1	Attrition	Discussion of how attrition between rounds of the consensus process may have impacted on the results	6	SR: Co-Ed
COSDE00034	1	Risk of Bias	Discussion of any changes from the protocol (if a protocol existed), the reasons for these changes, and how these changes may have impacted on the results	6	SR: Co-Ed
COSDE00034	1	Conclusions	General interpretation of the results in the context of other evidence, and implications for practice and future research	8	SR: Co-Ed
COSDE00034	1	Update	Describe any plans to review, re-evaluate and update the core outcome set	5	SR: Co-Ed
COSDE00034	1	Implementation/Uptake	Describe any plans to facilitate the uptake of the core outcome set	5	SR: Co-Ed
COSDE00034	1	Measurement instruments	Description of the next steps to select measurement instruments	6	SR: Co-Ed
COSDE00034	1	Funding	Description of the sources of funding and the role of the funder in the study.	8	SR: Co-Ed
COSDE00034	1	Conflicts of interest	Description of any conflicts of interest within the study team	9	SR: Co-Ed
COSDE00035	1	Title	Identification that paper reports development of a core outcome set	4	Journal Editor
COSDE00035	1	Structured summary	Provide a structured summary including, as applicable background, objectives, data sources, stakeholder eligibility criteria, study methods, results (including a list of the core outcomes), limitations, conclusions, and implications of key findings.	9	Journal Editor
COSDE00035	1	Rationale	Description of the rationale for the development of a core outcome set in the context of what is already known.	9	Journal Editor
COSDE00035	1	Objectives	Description of the purpose of the core outcome set to be developed, including explanations of terminology used e.g. core domain, measurement instrument, etc.	9	Journal Editor
COSDE00035	1	Health condition and context	Description of the specific health condition(s)/context covered by the core outcome set	7	Journal Editor
COSDE00035	1	Populations	Description of the population(s)covered by the core outcome set	8	Journal Editor
COSDE00035	1	Interventions	Description of the type(s) of intervention covered by the core outcome set	8	Journal Editor
COSDE00035	1	Setting	Description of the setting for the core outcome set	6	Journal Editor
COSDE00035	1	Research design	Description of the research study type(s) the core outcome set was developed for, if applicable	6	Journal Editor
COSDE00035	1	Protocol	Details of any protocol that was prepared for the process and where the full study protocol or other documentation on the process can be accessed, if available	6	Journal Editor
COSDE00035	1	Participants	Description of eligibility criteria for participants, including stakeholder groups and the rationale for involving them	7	Journal Editor
COSDE00035	1	Participants	Description of how stakeholders were identified	8	Journal Editor
COSDE00035	1	Participants	Description of how members of each stakeholder group were chosen from within the stakeholder group and how many were invited	7	Journal Editor
COSDE00035	1	Participants	Description of how individuals were invited to take part in the consensus process	5	Journal Editor
COSDE00035	1	Information sources	Description of all information sources that were used to generated an initial list of outcomes (if used) to provide to participants before and during the consensus process.	8	Journal Editor
COSDE00035	1	Information sources	Description of how the outcomes were classified/dropped/combined to make the list manageable	8	Journal Editor
COSDE00035	1	Consensus process	Description of how the consensus process was undertaken.	8	Journal Editor
COSDE00035	1	Consensus process	Description of what information was presented to participants about the consensus process at its start.	8	Journal Editor
COSDE00035	1	Consensus process	Description of what participants were asked to do in each component or round (if multiple rounds used) of the consensus process	5	Journal Editor
COSDE00035	1	Consensus process	Description of how the overall group responses were fed back to participants	5	Journal Editor
COSDE00035	1	Consensus process	Description of whether non-responders (or partial responders) were invited into subsequent rounds of the consensus process	5	Journal Editor
COSDE00035	1	Outcome scoring	Description of how outcomes were scored during the consensus exercise	9	Journal Editor
COSDE00035	1	Outcome scoring	Description of how scores were summarised across participants during each stage of the consensus process	6	Journal Editor
COSDE00035	1	Definition of consensus	Description of the consensus definition	9	Journal Editor
COSDE00035	1	Definition of consensus	Description of the procedure for determining how outcomes were included or excluded from consideration at each stage of the consensus process	9	Journal Editor
COSDE00035	1	Software	Description of any software used to administer any survey or analyse the results	6	Journal Editor
COSDE00035	1	Participants	Total number of participants invited from each stakeholder group	8	Journal Editor
COSDE00035	1	Participants	Description of the participant characteristics	8	Journal Editor
COSDE00035	1	Participants	Total number of participants who completed each component or round from each stakeholder group	8	Journal Editor
COSDE00035	1	Outcomes	List of all outcomes considered at the outset of the process	8	Journal Editor
COSDE00035	1	Outcomes	Description of any new outcomes introduced into the consensus process after it began and how these were introduced	8	Journal Editor
COSDE00035	1	Outcomes	Description of any outcomes dropped between rounds, and reasons for this	6	Journal Editor
COSDE00035	1	Outcomes	Results for each outcome in each round	6	Journal Editor
COSDE00035	1	Outcomes	Description of the group responses for each outcome in the final round	6	Journal Editor
COSDE00035	1	Core outcome set	List of outcomes included in the final core outcome set	8	Journal Editor
COSDE00035	1	Relevance	Discussion of the relevance of the core outcome set to key groups	8	Journal Editor
COSDE00035	1	Barriers	Discussion of barriers to implementation of the core outcome set	6	Journal Editor
COSDE00035	1	Limitations	Discussion of the limitations in representativeness from stakeholder groups	6	Journal Editor
COSDE00035	1	Limitations	Discussion of the limitations in representativeness in terms of geographical coverage	6	Journal Editor
COSDE00035	1	Limitations	Discussion of any other limitations in the COS development process	6	Journal Editor
COSDE00035	1	Attrition	Discussion of how attrition between rounds of the consensus process may have impacted on the results	6	Journal Editor
COSDE00035	1	Risk of Bias	Discussion of any changes from the protocol (if a protocol existed), the reasons for these changes, and how these changes may have impacted on the results	8	Journal Editor
COSDE00035	1	Conclusions	General interpretation of the results in the context of other evidence, and implications for practice and future research	8	Journal Editor
COSDE00035	1	Update	Describe any plans to review, re-evaluate and update the core outcome set	8	Journal Editor
COSDE00035	1	Implementation/Uptake	Describe any plans to facilitate the uptake of the core outcome set	6	Journal Editor
COSDE00035	1	Measurement instruments	Description of the next steps to select measurement instruments	6	Journal Editor
COSDE00035	1	Funding	Description of the sources of funding and the role of the funder in the study.	9	Journal Editor
COSDE00035	1	Conflicts of interest	Description of any conflicts of interest within the study team	9	Journal Editor
COSDE00036	1	Title	Identification that paper reports development of a core outcome set	8	SR: Co-Ed
COSDE00036	1	Structured summary	Provide a structured summary including, as applicable background, objectives, data sources, stakeholder eligibility criteria, study methods, results (including a list of the core outcomes), limitations, conclusions, and implications of key findings.	8	SR: Co-Ed
COSDE00036	1	Rationale	Description of the rationale for the development of a core outcome set in the context of what is already known.	6	SR: Co-Ed
COSDE00036	1	Objectives	Description of the purpose of the core outcome set to be developed, including explanations of terminology used e.g. core domain, measurement instrument, etc.	7	SR: Co-Ed
COSDE00036	1	Health condition and context	Description of the specific health condition(s)/context covered by the core outcome set	8	SR: Co-Ed
COSDE00036	1	Populations	Description of the population(s)covered by the core outcome set	8	SR: Co-Ed
COSDE00036	1	Interventions	Description of the type(s) of intervention covered by the core outcome set	8	SR: Co-Ed
COSDE00036	1	Setting	Description of the setting for the core outcome set	7	SR: Co-Ed
COSDE00036	1	Research design	Description of the research study type(s) the core outcome set was developed for, if applicable	6	SR: Co-Ed
COSDE00036	1	Protocol	Details of any protocol that was prepared for the process and where the full study protocol or other documentation on the process can be accessed, if available	6	SR: Co-Ed
COSDE00036	1	Participants	Description of eligibility criteria for participants, including stakeholder groups and the rationale for involving them	7	SR: Co-Ed
COSDE00036	1	Participants	Description of how stakeholders were identified	6	SR: Co-Ed
COSDE00036	1	Participants	Description of how members of each stakeholder group were chosen from within the stakeholder group and how many were invited	7	SR: Co-Ed
COSDE00036	1	Participants	Description of how individuals were invited to take part in the consensus process	6	SR: Co-Ed
COSDE00036	1	Information sources	Description of all information sources that were used to generated an initial list of outcomes (if used) to provide to participants before and during the consensus process.	7	SR: Co-Ed
COSDE00036	1	Information sources	Description of how the outcomes were classified/dropped/combined to make the list manageable	8	SR: Co-Ed
COSDE00036	1	Consensus process	Description of how the consensus process was undertaken.	8	SR: Co-Ed
COSDE00036	1	Consensus process	Description of what information was presented to participants about the consensus process at its start.	7	SR: Co-Ed
COSDE00036	1	Consensus process	Description of what participants were asked to do in each component or round (if multiple rounds used) of the consensus process	6	SR: Co-Ed
COSDE00036	1	Consensus process	Description of how the overall group responses were fed back to participants	6	SR: Co-Ed
COSDE00036	1	Consensus process	Description of whether non-responders (or partial responders) were invited into subsequent rounds of the consensus process	6	SR: Co-Ed
COSDE00036	1	Outcome scoring	Description of how outcomes were scored during the consensus exercise	9	SR: Co-Ed
COSDE00036	1	Outcome scoring	Description of how scores were summarised across participants during each stage of the consensus process	7	SR: Co-Ed
COSDE00036	1	Definition of consensus	Description of the consensus definition	8	SR: Co-Ed
COSDE00036	1	Definition of consensus	Description of the procedure for determining how outcomes were included or excluded from consideration at each stage of the consensus process	8	SR: Co-Ed
COSDE00036	1	Software	Description of any software used to administer any survey or analyse the results	4	SR: Co-Ed
COSDE00036	1	Participants	Total number of participants invited from each stakeholder group	5	SR: Co-Ed
COSDE00036	1	Participants	Description of the participant characteristics	5	SR: Co-Ed
COSDE00036	1	Participants	Total number of participants who completed each component or round from each stakeholder group	8	SR: Co-Ed
COSDE00036	1	Outcomes	List of all outcomes considered at the outset of the process	8	SR: Co-Ed
COSDE00036	1	Outcomes	Description of any new outcomes introduced into the consensus process after it began and how these were introduced	8	SR: Co-Ed
COSDE00036	1	Outcomes	Description of any outcomes dropped between rounds, and reasons for this	7	SR: Co-Ed
COSDE00036	1	Outcomes	Results for each outcome in each round	8	SR: Co-Ed
COSDE00036	1	Outcomes	Description of the group responses for each outcome in the final round	7	SR: Co-Ed
COSDE00036	1	Core outcome set	List of outcomes included in the final core outcome set	9	SR: Co-Ed
COSDE00036	1	Relevance	Discussion of the relevance of the core outcome set to key groups	6	SR: Co-Ed
COSDE00036	1	Barriers	Discussion of barriers to implementation of the core outcome set	4	SR: Co-Ed
COSDE00036	1	Limitations	Discussion of the limitations in representativeness from stakeholder groups	7	SR: Co-Ed
COSDE00036	1	Limitations	Discussion of the limitations in representativeness in terms of geographical coverage	6	SR: Co-Ed
COSDE00036	1	Limitations	Discussion of any other limitations in the COS development process	6	SR: Co-Ed
COSDE00036	1	Attrition	Discussion of how attrition between rounds of the consensus process may have impacted on the results	7	SR: Co-Ed
COSDE00036	1	Risk of Bias	Discussion of any changes from the protocol (if a protocol existed), the reasons for these changes, and how these changes may have impacted on the results	7	SR: Co-Ed
COSDE00036	1	Conclusions	General interpretation of the results in the context of other evidence, and implications for practice and future research	8	SR: Co-Ed
COSDE00036	1	Update	Describe any plans to review, re-evaluate and update the core outcome set	5	SR: Co-Ed
COSDE00036	1	Implementation/Uptake	Describe any plans to facilitate the uptake of the core outcome set	5	SR: Co-Ed
COSDE00036	1	Measurement instruments	Description of the next steps to select measurement instruments	6	SR: Co-Ed
COSDE00036	1	Funding	Description of the sources of funding and the role of the funder in the study.	5	SR: Co-Ed
COSDE00036	1	Conflicts of interest	Description of any conflicts of interest within the study team	6	SR: Co-Ed
COSDE00037	1	Title	Identification that paper reports development of a core outcome set	4	Trialist - PI
COSDE00037	1	Structured summary	Provide a structured summary including, as applicable background, objectives, data sources, stakeholder eligibility criteria, study methods, results (including a list of the core outcomes), limitations, conclusions, and implications of key findings.	9	Trialist - PI
COSDE00037	1	Rationale	Description of the rationale for the development of a core outcome set in the context of what is already known.	5	Trialist - PI
COSDE00037	1	Objectives	Description of the purpose of the core outcome set to be developed, including explanations of terminology used e.g. core domain, measurement instrument, etc.	5	Trialist - PI
COSDE00037	1	Health condition and context	Description of the specific health condition(s)/context covered by the core outcome set	5	Trialist - PI
COSDE00037	1	Populations	Description of the population(s)covered by the core outcome set	7	Trialist - PI
COSDE00037	1	Interventions	Description of the type(s) of intervention covered by the core outcome set	7	Trialist - PI
COSDE00037	1	Setting	Description of the setting for the core outcome set	4	Trialist - PI
COSDE00037	1	Research design	Description of the research study type(s) the core outcome set was developed for, if applicable	4	Trialist - PI
COSDE00037	1	Protocol	Details of any protocol that was prepared for the process and where the full study protocol or other documentation on the process can be accessed, if available	7	Trialist - PI
COSDE00037	1	Participants	Description of eligibility criteria for participants, including stakeholder groups and the rationale for involving them	7	Trialist - PI
COSDE00037	1	Participants	Description of how stakeholders were identified	3	Trialist - PI
COSDE00037	1	Participants	Description of how members of each stakeholder group were chosen from within the stakeholder group and how many were invited	3	Trialist - PI
COSDE00037	1	Participants	Description of how individuals were invited to take part in the consensus process	2	Trialist - PI
COSDE00037	1	Information sources	Description of all information sources that were used to generated an initial list of outcomes (if used) to provide to participants before and during the consensus process.	6	Trialist - PI
COSDE00037	1	Information sources	Description of how the outcomes were classified/dropped/combined to make the list manageable	4	Trialist - PI
COSDE00037	1	Consensus process	Description of how the consensus process was undertaken.	7	Trialist - PI
COSDE00037	1	Consensus process	Description of what information was presented to participants about the consensus process at its start.	3	Trialist - PI
COSDE00037	1	Consensus process	Description of what participants were asked to do in each component or round (if multiple rounds used) of the consensus process	3	Trialist - PI
COSDE00037	1	Consensus process	Description of how the overall group responses were fed back to participants	2	Trialist - PI
COSDE00037	1	Consensus process	Description of whether non-responders (or partial responders) were invited into subsequent rounds of the consensus process	2	Trialist - PI
COSDE00037	1	Outcome scoring	Description of how outcomes were scored during the consensus exercise	8	Trialist - PI
COSDE00037	1	Outcome scoring	Description of how scores were summarised across participants during each stage of the consensus process	7	Trialist - PI
COSDE00037	1	Definition of consensus	Description of the consensus definition	9	Trialist - PI
COSDE00037	1	Definition of consensus	Description of the procedure for determining how outcomes were included or excluded from consideration at each stage of the consensus process	8	Trialist - PI
COSDE00037	1	Software	Description of any software used to administer any survey or analyse the results	3	Trialist - PI
COSDE00037	1	Participants	Total number of participants invited from each stakeholder group	4	Trialist - PI
COSDE00037	1	Participants	Description of the participant characteristics	2	Trialist - PI
COSDE00037	1	Participants	Total number of participants who completed each component or round from each stakeholder group	4	Trialist - PI
COSDE00037	1	Outcomes	List of all outcomes considered at the outset of the process	5	Trialist - PI
COSDE00037	1	Outcomes	Description of any new outcomes introduced into the consensus process after it began and how these were introduced	5	Trialist - PI
COSDE00037	1	Outcomes	Description of any outcomes dropped between rounds, and reasons for this	7	Trialist - PI
COSDE00037	1	Outcomes	Results for each outcome in each round	7	Trialist - PI
COSDE00037	1	Outcomes	Description of the group responses for each outcome in the final round	4	Trialist - PI
COSDE00037	1	Core outcome set	List of outcomes included in the final core outcome set	9	Trialist - PI
COSDE00037	1	Relevance	Discussion of the relevance of the core outcome set to key groups	8	Trialist - PI
COSDE00037	1	Barriers	Discussion of barriers to implementation of the core outcome set	6	Trialist - PI
COSDE00037	1	Limitations	Discussion of the limitations in representativeness from stakeholder groups	9	Trialist - PI
COSDE00037	1	Limitations	Discussion of the limitations in representativeness in terms of geographical coverage	6	Trialist - PI
COSDE00037	1	Limitations	Discussion of any other limitations in the COS development process	9	Trialist - PI
COSDE00037	1	Attrition	Discussion of how attrition between rounds of the consensus process may have impacted on the results	6	Trialist - PI
COSDE00037	1	Risk of Bias	Discussion of any changes from the protocol (if a protocol existed), the reasons for these changes, and how these changes may have impacted on the results	8	Trialist - PI
COSDE00037	1	Conclusions	General interpretation of the results in the context of other evidence, and implications for practice and future research	8	Trialist - PI
COSDE00037	1	Update	Describe any plans to review, re-evaluate and update the core outcome set	8	Trialist - PI
COSDE00037	1	Implementation/Uptake	Describe any plans to facilitate the uptake of the core outcome set	10	Trialist - PI
COSDE00037	1	Measurement instruments	Description of the next steps to select measurement instruments	7	Trialist - PI
COSDE00037	1	Funding	Description of the sources of funding and the role of the funder in the study.	6	Trialist - PI
COSDE00037	1	Conflicts of interest	Description of any conflicts of interest within the study team	6	Trialist - PI
COSDE00038	1	Title	Identification that paper reports development of a core outcome set	9	SR: Co-Ed
COSDE00038	1	Structured summary	Provide a structured summary including, as applicable background, objectives, data sources, stakeholder eligibility criteria, study methods, results (including a list of the core outcomes), limitations, conclusions, and implications of key findings.	7	SR: Co-Ed
COSDE00038	1	Rationale	Description of the rationale for the development of a core outcome set in the context of what is already known.	6	SR: Co-Ed
COSDE00038	1	Objectives	Description of the purpose of the core outcome set to be developed, including explanations of terminology used e.g. core domain, measurement instrument, etc.	8	SR: Co-Ed
COSDE00038	1	Health condition and context	Description of the specific health condition(s)/context covered by the core outcome set	9	SR: Co-Ed
COSDE00038	1	Populations	Description of the population(s)covered by the core outcome set	9	SR: Co-Ed
COSDE00038	1	Interventions	Description of the type(s) of intervention covered by the core outcome set	4	SR: Co-Ed
COSDE00038	1	Setting	Description of the setting for the core outcome set	8	SR: Co-Ed
COSDE00038	1	Research design	Description of the research study type(s) the core outcome set was developed for, if applicable	6	SR: Co-Ed
COSDE00038	1	Protocol	Details of any protocol that was prepared for the process and where the full study protocol or other documentation on the process can be accessed, if available	7	SR: Co-Ed
COSDE00038	1	Participants	Description of eligibility criteria for participants, including stakeholder groups and the rationale for involving them	8	SR: Co-Ed
COSDE00038	1	Participants	Description of how stakeholders were identified	7	SR: Co-Ed
COSDE00038	1	Participants	Description of how members of each stakeholder group were chosen from within the stakeholder group and how many were invited	6	SR: Co-Ed
COSDE00038	1	Participants	Description of how individuals were invited to take part in the consensus process	6	SR: Co-Ed
COSDE00038	1	Information sources	Description of all information sources that were used to generated an initial list of outcomes (if used) to provide to participants before and during the consensus process.	9	SR: Co-Ed
COSDE00038	1	Information sources	Description of how the outcomes were classified/dropped/combined to make the list manageable	7	SR: Co-Ed
COSDE00038	1	Consensus process	Description of how the consensus process was undertaken.	8	SR: Co-Ed
COSDE00038	1	Consensus process	Description of what information was presented to participants about the consensus process at its start.	6	SR: Co-Ed
COSDE00038	1	Consensus process	Description of what participants were asked to do in each component or round (if multiple rounds used) of the consensus process	8	SR: Co-Ed
COSDE00038	1	Consensus process	Description of how the overall group responses were fed back to participants	8	SR: Co-Ed
COSDE00038	1	Consensus process	Description of whether non-responders (or partial responders) were invited into subsequent rounds of the consensus process	7	SR: Co-Ed
COSDE00038	1	Outcome scoring	Description of how outcomes were scored during the consensus exercise	9	SR: Co-Ed
COSDE00038	1	Outcome scoring	Description of how scores were summarised across participants during each stage of the consensus process	9	SR: Co-Ed
COSDE00038	1	Definition of consensus	Description of the consensus definition	9	SR: Co-Ed
COSDE00038	1	Definition of consensus	Description of the procedure for determining how outcomes were included or excluded from consideration at each stage of the consensus process	8	SR: Co-Ed
COSDE00038	1	Software	Description of any software used to administer any survey or analyse the results	3	SR: Co-Ed
COSDE00038	1	Participants	Total number of participants invited from each stakeholder group	9	SR: Co-Ed
COSDE00038	1	Participants	Description of the participant characteristics	9	SR: Co-Ed
COSDE00038	1	Participants	Total number of participants who completed each component or round from each stakeholder group	9	SR: Co-Ed
COSDE00038	1	Outcomes	List of all outcomes considered at the outset of the process	7	SR: Co-Ed
COSDE00038	1	Outcomes	Description of any new outcomes introduced into the consensus process after it began and how these were introduced	9	SR: Co-Ed
COSDE00038	1	Outcomes	Description of any outcomes dropped between rounds, and reasons for this	9	SR: Co-Ed
COSDE00038	1	Outcomes	Results for each outcome in each round	9	SR: Co-Ed
COSDE00038	1	Outcomes	Description of the group responses for each outcome in the final round	9	SR: Co-Ed
COSDE00038	1	Core outcome set	List of outcomes included in the final core outcome set	9	SR: Co-Ed
COSDE00038	1	Relevance	Discussion of the relevance of the core outcome set to key groups	5	SR: Co-Ed
COSDE00038	1	Barriers	Discussion of barriers to implementation of the core outcome set	5	SR: Co-Ed
COSDE00038	1	Limitations	Discussion of the limitations in representativeness from stakeholder groups	5	SR: Co-Ed
COSDE00038	1	Limitations	Discussion of the limitations in representativeness in terms of geographical coverage	5	SR: Co-Ed
COSDE00038	1	Limitations	Discussion of any other limitations in the COS development process	5	SR: Co-Ed
COSDE00038	1	Attrition	Discussion of how attrition between rounds of the consensus process may have impacted on the results	5	SR: Co-Ed
COSDE00038	1	Risk of Bias	Discussion of any changes from the protocol (if a protocol existed), the reasons for these changes, and how these changes may have impacted on the results	8	SR: Co-Ed
COSDE00038	1	Conclusions	General interpretation of the results in the context of other evidence, and implications for practice and future research	5	SR: Co-Ed
COSDE00038	1	Update	Describe any plans to review, re-evaluate and update the core outcome set	1	SR: Co-Ed
COSDE00038	1	Implementation/Uptake	Describe any plans to facilitate the uptake of the core outcome set	1	SR: Co-Ed
COSDE00038	1	Measurement instruments	Description of the next steps to select measurement instruments	1	SR: Co-Ed
COSDE00038	1	Funding	Description of the sources of funding and the role of the funder in the study.	9	SR: Co-Ed
COSDE00038	1	Conflicts of interest	Description of any conflicts of interest within the study team	9	SR: Co-Ed
COSDE00039	1	Title	Identification that paper reports development of a core outcome set	9	SR: Co-Ed
COSDE00039	1	Structured summary	Provide a structured summary including, as applicable background, objectives, data sources, stakeholder eligibility criteria, study methods, results (including a list of the core outcomes), limitations, conclusions, and implications of key findings.	9	SR: Co-Ed
COSDE00039	1	Rationale	Description of the rationale for the development of a core outcome set in the context of what is already known.	8	SR: Co-Ed
COSDE00039	1	Objectives	Description of the purpose of the core outcome set to be developed, including explanations of terminology used e.g. core domain, measurement instrument, etc.	8	SR: Co-Ed
COSDE00039	1	Health condition and context	Description of the specific health condition(s)/context covered by the core outcome set	8	SR: Co-Ed
COSDE00039	1	Populations	Description of the population(s)covered by the core outcome set	8	SR: Co-Ed
COSDE00039	1	Interventions	Description of the type(s) of intervention covered by the core outcome set	8	SR: Co-Ed
COSDE00039	1	Setting	Description of the setting for the core outcome set	8	SR: Co-Ed
COSDE00039	1	Research design	Description of the research study type(s) the core outcome set was developed for, if applicable	6	SR: Co-Ed
COSDE00039	1	Protocol	Details of any protocol that was prepared for the process and where the full study protocol or other documentation on the process can be accessed, if available	5	SR: Co-Ed
COSDE00039	1	Participants	Description of eligibility criteria for participants, including stakeholder groups and the rationale for involving them	5	SR: Co-Ed
COSDE00039	1	Participants	Description of how stakeholders were identified	3	SR: Co-Ed
COSDE00039	1	Participants	Description of how members of each stakeholder group were chosen from within the stakeholder group and how many were invited	3	SR: Co-Ed
COSDE00039	1	Participants	Description of how individuals were invited to take part in the consensus process	3	SR: Co-Ed
COSDE00039	1	Information sources	Description of all information sources that were used to generated an initial list of outcomes (if used) to provide to participants before and during the consensus process.	5	SR: Co-Ed
COSDE00039	1	Information sources	Description of how the outcomes were classified/dropped/combined to make the list manageable	5	SR: Co-Ed
COSDE00039	1	Consensus process	Description of how the consensus process was undertaken.	7	SR: Co-Ed
COSDE00039	1	Consensus process	Description of what information was presented to participants about the consensus process at its start.	4	SR: Co-Ed
COSDE00039	1	Consensus process	Description of what participants were asked to do in each component or round (if multiple rounds used) of the consensus process	4	SR: Co-Ed
COSDE00039	1	Consensus process	Description of how the overall group responses were fed back to participants	4	SR: Co-Ed
COSDE00039	1	Consensus process	Description of whether non-responders (or partial responders) were invited into subsequent rounds of the consensus process	3	SR: Co-Ed
COSDE00039	1	Outcome scoring	Description of how outcomes were scored during the consensus exercise	6	SR: Co-Ed
COSDE00039	1	Outcome scoring	Description of how scores were summarised across participants during each stage of the consensus process	6	SR: Co-Ed
COSDE00039	1	Definition of consensus	Description of the consensus definition	7	SR: Co-Ed
COSDE00039	1	Definition of consensus	Description of the procedure for determining how outcomes were included or excluded from consideration at each stage of the consensus process	6	SR: Co-Ed
COSDE00039	1	Software	Description of any software used to administer any survey or analyse the results	3	SR: Co-Ed
COSDE00039	1	Participants	Total number of participants invited from each stakeholder group	5	SR: Co-Ed
COSDE00039	1	Participants	Description of the participant characteristics	5	SR: Co-Ed
COSDE00039	1	Participants	Total number of participants who completed each component or round from each stakeholder group	4	SR: Co-Ed
COSDE00039	1	Outcomes	List of all outcomes considered at the outset of the process	7	SR: Co-Ed
COSDE00039	1	Outcomes	Description of any new outcomes introduced into the consensus process after it began and how these were introduced	7	SR: Co-Ed
COSDE00039	1	Outcomes	Description of any outcomes dropped between rounds, and reasons for this	6	SR: Co-Ed
COSDE00039	1	Outcomes	Results for each outcome in each round	3	SR: Co-Ed
COSDE00039	1	Outcomes	Description of the group responses for each outcome in the final round	5	SR: Co-Ed
COSDE00039	1	Core outcome set	List of outcomes included in the final core outcome set	9	SR: Co-Ed
COSDE00039	1	Relevance	Discussion of the relevance of the core outcome set to key groups	5	SR: Co-Ed
COSDE00039	1	Barriers	Discussion of barriers to implementation of the core outcome set	5	SR: Co-Ed
COSDE00039	1	Limitations	Discussion of the limitations in representativeness from stakeholder groups	5	SR: Co-Ed
COSDE00039	1	Limitations	Discussion of the limitations in representativeness in terms of geographical coverage	5	SR: Co-Ed
COSDE00039	1	Limitations	Discussion of any other limitations in the COS development process	5	SR: Co-Ed
COSDE00039	1	Attrition	Discussion of how attrition between rounds of the consensus process may have impacted on the results	3	SR: Co-Ed
COSDE00039	1	Risk of Bias	Discussion of any changes from the protocol (if a protocol existed), the reasons for these changes, and how these changes may have impacted on the results	4	SR: Co-Ed
COSDE00039	1	Conclusions	General interpretation of the results in the context of other evidence, and implications for practice and future research	3	SR: Co-Ed
COSDE00039	1	Update	Describe any plans to review, re-evaluate and update the core outcome set	4	SR: Co-Ed
COSDE00039	1	Implementation/Uptake	Describe any plans to facilitate the uptake of the core outcome set	4	SR: Co-Ed
COSDE00039	1	Measurement instruments	Description of the next steps to select measurement instruments	7	SR: Co-Ed
COSDE00039	1	Funding	Description of the sources of funding and the role of the funder in the study.	4	SR: Co-Ed
COSDE00039	1	Conflicts of interest	Description of any conflicts of interest within the study team	7	SR: Co-Ed
COSDE00040	1	Title	Identification that paper reports development of a core outcome set	7	Journal Editor
COSDE00040	1	Structured summary	Provide a structured summary including, as applicable background, objectives, data sources, stakeholder eligibility criteria, study methods, results (including a list of the core outcomes), limitations, conclusions, and implications of key findings.	7	Journal Editor
COSDE00040	1	Rationale	Description of the rationale for the development of a core outcome set in the context of what is already known.	7	Journal Editor
COSDE00040	1	Objectives	Description of the purpose of the core outcome set to be developed, including explanations of terminology used e.g. core domain, measurement instrument, etc.	8	Journal Editor
COSDE00040	1	Health condition and context	Description of the specific health condition(s)/context covered by the core outcome set	9	Journal Editor
COSDE00040	1	Populations	Description of the population(s)covered by the core outcome set	8	Journal Editor
COSDE00040	1	Interventions	Description of the type(s) of intervention covered by the core outcome set	9	Journal Editor
COSDE00040	1	Setting	Description of the setting for the core outcome set	7	Journal Editor
COSDE00040	1	Research design	Description of the research study type(s) the core outcome set was developed for, if applicable	8	Journal Editor
COSDE00040	1	Protocol	Details of any protocol that was prepared for the process and where the full study protocol or other documentation on the process can be accessed, if available	6	Journal Editor
COSDE00040	1	Participants	Description of eligibility criteria for participants, including stakeholder groups and the rationale for involving them	7	Journal Editor
COSDE00040	1	Participants	Description of how stakeholders were identified	7	Journal Editor
COSDE00040	1	Participants	Description of how members of each stakeholder group were chosen from within the stakeholder group and how many were invited	6	Journal Editor
COSDE00040	1	Participants	Description of how individuals were invited to take part in the consensus process	6	Journal Editor
COSDE00040	1	Information sources	Description of all information sources that were used to generated an initial list of outcomes (if used) to provide to participants before and during the consensus process.	7	Journal Editor
COSDE00040	1	Information sources	Description of how the outcomes were classified/dropped/combined to make the list manageable	8	Journal Editor
COSDE00040	1	Consensus process	Description of how the consensus process was undertaken.	8	Journal Editor
COSDE00040	1	Consensus process	Description of what information was presented to participants about the consensus process at its start.	8	Journal Editor
COSDE00040	1	Consensus process	Description of what participants were asked to do in each component or round (if multiple rounds used) of the consensus process	8	Journal Editor
COSDE00040	1	Consensus process	Description of how the overall group responses were fed back to participants	6	Journal Editor
COSDE00040	1	Consensus process	Description of whether non-responders (or partial responders) were invited into subsequent rounds of the consensus process	6	Journal Editor
COSDE00040	1	Outcome scoring	Description of how outcomes were scored during the consensus exercise	7	Journal Editor
COSDE00040	1	Outcome scoring	Description of how scores were summarised across participants during each stage of the consensus process	6	Journal Editor
COSDE00040	1	Definition of consensus	Description of the consensus definition	8	Journal Editor
COSDE00040	1	Definition of consensus	Description of the procedure for determining how outcomes were included or excluded from consideration at each stage of the consensus process	7	Journal Editor
COSDE00040	1	Software	Description of any software used to administer any survey or analyse the results	6	Journal Editor
COSDE00040	1	Participants	Total number of participants invited from each stakeholder group	7	Journal Editor
COSDE00040	1	Participants	Description of the participant characteristics	7	Journal Editor
COSDE00040	1	Participants	Total number of participants who completed each component or round from each stakeholder group	5	Journal Editor
COSDE00040	1	Outcomes	List of all outcomes considered at the outset of the process	7	Journal Editor
COSDE00040	1	Outcomes	Description of any new outcomes introduced into the consensus process after it began and how these were introduced	7	Journal Editor
COSDE00040	1	Outcomes	Description of any outcomes dropped between rounds, and reasons for this	7	Journal Editor
COSDE00040	1	Outcomes	Results for each outcome in each round	5	Journal Editor
COSDE00040	1	Outcomes	Description of the group responses for each outcome in the final round	7	Journal Editor
COSDE00040	1	Core outcome set	List of outcomes included in the final core outcome set	9	Journal Editor
COSDE00040	1	Relevance	Discussion of the relevance of the core outcome set to key groups	6	Journal Editor
COSDE00040	1	Barriers	Discussion of barriers to implementation of the core outcome set	6	Journal Editor
COSDE00040	1	Limitations	Discussion of the limitations in representativeness from stakeholder groups	6	Journal Editor
COSDE00040	1	Limitations	Discussion of the limitations in representativeness in terms of geographical coverage	6	Journal Editor
COSDE00040	1	Limitations	Discussion of any other limitations in the COS development process	6	Journal Editor
COSDE00040	1	Attrition	Discussion of how attrition between rounds of the consensus process may have impacted on the results	6	Journal Editor
COSDE00040	1	Risk of Bias	Discussion of any changes from the protocol (if a protocol existed), the reasons for these changes, and how these changes may have impacted on the results	6	Journal Editor
COSDE00040	1	Conclusions	General interpretation of the results in the context of other evidence, and implications for practice and future research	6	Journal Editor
COSDE00040	1	Update	Describe any plans to review, re-evaluate and update the core outcome set	6	Journal Editor
COSDE00040	1	Implementation/Uptake	Describe any plans to facilitate the uptake of the core outcome set	5	Journal Editor
COSDE00040	1	Measurement instruments	Description of the next steps to select measurement instruments	5	Journal Editor
COSDE00040	1	Funding	Description of the sources of funding and the role of the funder in the study.	5	Journal Editor
COSDE00040	1	Conflicts of interest	Description of any conflicts of interest within the study team	5	Journal Editor
COSDE00041	1	Title	Identification that paper reports development of a core outcome set	9	COS developer
COSDE00041	1	Structured summary	Provide a structured summary including, as applicable background, objectives, data sources, stakeholder eligibility criteria, study methods, results (including a list of the core outcomes), limitations, conclusions, and implications of key findings.	5	COS developer
COSDE00041	1	Rationale	Description of the rationale for the development of a core outcome set in the context of what is already known.	6	COS developer
COSDE00041	1	Objectives	Description of the purpose of the core outcome set to be developed, including explanations of terminology used e.g. core domain, measurement instrument, etc.	7	COS developer
COSDE00041	1	Health condition and context	Description of the specific health condition(s)/context covered by the core outcome set	9	COS developer
COSDE00041	1	Populations	Description of the population(s)covered by the core outcome set	9	COS developer
COSDE00041	1	Interventions	Description of the type(s) of intervention covered by the core outcome set	9	COS developer
COSDE00041	1	Setting	Description of the setting for the core outcome set	8	COS developer
COSDE00041	1	Research design	Description of the research study type(s) the core outcome set was developed for, if applicable	9	COS developer
COSDE00041	1	Protocol	Details of any protocol that was prepared for the process and where the full study protocol or other documentation on the process can be accessed, if available	7	COS developer
COSDE00041	1	Participants	Description of eligibility criteria for participants, including stakeholder groups and the rationale for involving them	7	COS developer
COSDE00041	1	Participants	Description of how stakeholders were identified	6	COS developer
COSDE00041	1	Participants	Description of how members of each stakeholder group were chosen from within the stakeholder group and how many were invited	7	COS developer
COSDE00041	1	Participants	Description of how individuals were invited to take part in the consensus process	6	COS developer
COSDE00041	1	Information sources	Description of all information sources that were used to generated an initial list of outcomes (if used) to provide to participants before and during the consensus process.	6	COS developer
COSDE00041	1	Information sources	Description of how the outcomes were classified/dropped/combined to make the list manageable	7	COS developer
COSDE00041	1	Consensus process	Description of how the consensus process was undertaken.	7	COS developer
COSDE00041	1	Consensus process	Description of what information was presented to participants about the consensus process at its start.	7	COS developer
COSDE00041	1	Consensus process	Description of what participants were asked to do in each component or round (if multiple rounds used) of the consensus process	7	COS developer
COSDE00041	1	Consensus process	Description of how the overall group responses were fed back to participants	7	COS developer
COSDE00041	1	Consensus process	Description of whether non-responders (or partial responders) were invited into subsequent rounds of the consensus process	6	COS developer
COSDE00041	1	Outcome scoring	Description of how outcomes were scored during the consensus exercise	7	COS developer
COSDE00041	1	Outcome scoring	Description of how scores were summarised across participants during each stage of the consensus process	7	COS developer
COSDE00041	1	Definition of consensus	Description of the consensus definition	9	COS developer
COSDE00041	1	Definition of consensus	Description of the procedure for determining how outcomes were included or excluded from consideration at each stage of the consensus process	9	COS developer
COSDE00041	1	Software	Description of any software used to administer any survey or analyse the results	5	COS developer
COSDE00041	1	Participants	Total number of participants invited from each stakeholder group	6	COS developer
COSDE00041	1	Participants	Description of the participant characteristics	6	COS developer
COSDE00041	1	Participants	Total number of participants who completed each component or round from each stakeholder group	6	COS developer
COSDE00041	1	Outcomes	List of all outcomes considered at the outset of the process	7	COS developer
COSDE00041	1	Outcomes	Description of any new outcomes introduced into the consensus process after it began and how these were introduced	7	COS developer
COSDE00041	1	Outcomes	Description of any outcomes dropped between rounds, and reasons for this	6	COS developer
COSDE00041	1	Outcomes	Results for each outcome in each round	7	COS developer
COSDE00041	1	Outcomes	Description of the group responses for each outcome in the final round	7	COS developer
COSDE00041	1	Core outcome set	List of outcomes included in the final core outcome set	9	COS developer
COSDE00041	1	Relevance	Discussion of the relevance of the core outcome set to key groups	6	COS developer
COSDE00041	1	Barriers	Discussion of barriers to implementation of the core outcome set	6	COS developer
COSDE00041	1	Limitations	Discussion of the limitations in representativeness from stakeholder groups	6	COS developer
COSDE00041	1	Limitations	Discussion of the limitations in representativeness in terms of geographical coverage	6	COS developer
COSDE00041	1	Limitations	Discussion of any other limitations in the COS development process	6	COS developer
COSDE00041	1	Attrition	Discussion of how attrition between rounds of the consensus process may have impacted on the results	6	COS developer
COSDE00041	1	Risk of Bias	Discussion of any changes from the protocol (if a protocol existed), the reasons for these changes, and how these changes may have impacted on the results	6	COS developer
COSDE00041	1	Conclusions	General interpretation of the results in the context of other evidence, and implications for practice and future research	6	COS developer
COSDE00041	1	Update	Describe any plans to review, re-evaluate and update the core outcome set	6	COS developer
COSDE00041	1	Implementation/Uptake	Describe any plans to facilitate the uptake of the core outcome set	7	COS developer
COSDE00041	1	Measurement instruments	Description of the next steps to select measurement instruments	6	COS developer
COSDE00041	1	Funding	Description of the sources of funding and the role of the funder in the study.	7	COS developer
COSDE00041	1	Conflicts of interest	Description of any conflicts of interest within the study team	8	COS developer
COSDE00042	1	Title	Identification that paper reports development of a core outcome set	9	COS developer
COSDE00042	1	Structured summary	Provide a structured summary including, as applicable background, objectives, data sources, stakeholder eligibility criteria, study methods, results (including a list of the core outcomes), limitations, conclusions, and implications of key findings.	7	COS developer
COSDE00042	1	Rationale	Description of the rationale for the development of a core outcome set in the context of what is already known.	8	COS developer
COSDE00042	1	Objectives	Description of the purpose of the core outcome set to be developed, including explanations of terminology used e.g. core domain, measurement instrument, etc.	9	COS developer
COSDE00042	1	Health condition and context	Description of the specific health condition(s)/context covered by the core outcome set	8	COS developer
COSDE00042	1	Populations	Description of the population(s)covered by the core outcome set	8	COS developer
COSDE00042	1	Interventions	Description of the type(s) of intervention covered by the core outcome set	8	COS developer
COSDE00042	1	Setting	Description of the setting for the core outcome set	6	COS developer
COSDE00042	1	Research design	Description of the research study type(s) the core outcome set was developed for, if applicable	8	COS developer
COSDE00042	1	Protocol	Details of any protocol that was prepared for the process and where the full study protocol or other documentation on the process can be accessed, if available	5	COS developer
COSDE00042	1	Participants	Description of eligibility criteria for participants, including stakeholder groups and the rationale for involving them	7	COS developer
COSDE00042	1	Participants	Description of how stakeholders were identified	6	COS developer
COSDE00042	1	Participants	Description of how members of each stakeholder group were chosen from within the stakeholder group and how many were invited	7	COS developer
COSDE00042	1	Participants	Description of how individuals were invited to take part in the consensus process	6	COS developer
COSDE00042	1	Information sources	Description of all information sources that were used to generated an initial list of outcomes (if used) to provide to participants before and during the consensus process.	9	COS developer
COSDE00042	1	Information sources	Description of how the outcomes were classified/dropped/combined to make the list manageable	9	COS developer
COSDE00042	1	Consensus process	Description of how the consensus process was undertaken.	8	COS developer
COSDE00042	1	Consensus process	Description of what information was presented to participants about the consensus process at its start.	6	COS developer
COSDE00042	1	Consensus process	Description of what participants were asked to do in each component or round (if multiple rounds used) of the consensus process	7	COS developer
COSDE00042	1	Consensus process	Description of how the overall group responses were fed back to participants	6	COS developer
COSDE00042	1	Consensus process	Description of whether non-responders (or partial responders) were invited into subsequent rounds of the consensus process	7	COS developer
COSDE00042	1	Outcome scoring	Description of how outcomes were scored during the consensus exercise	7	COS developer
COSDE00042	1	Outcome scoring	Description of how scores were summarised across participants during each stage of the consensus process	7	COS developer
COSDE00042	1	Definition of consensus	Description of the consensus definition	6	COS developer
COSDE00042	1	Definition of consensus	Description of the procedure for determining how outcomes were included or excluded from consideration at each stage of the consensus process	6	COS developer
COSDE00042	1	Software	Description of any software used to administer any survey or analyse the results	3	COS developer
COSDE00042	1	Participants	Total number of participants invited from each stakeholder group	5	COS developer
COSDE00042	1	Participants	Description of the participant characteristics	6	COS developer
COSDE00042	1	Participants	Total number of participants who completed each component or round from each stakeholder group	7	COS developer
COSDE00042	1	Outcomes	List of all outcomes considered at the outset of the process	4	COS developer
COSDE00042	1	Outcomes	Description of any new outcomes introduced into the consensus process after it began and how these were introduced	5	COS developer
COSDE00042	1	Outcomes	Description of any outcomes dropped between rounds, and reasons for this	6	COS developer
COSDE00042	1	Outcomes	Results for each outcome in each round	6	COS developer
COSDE00042	1	Outcomes	Description of the group responses for each outcome in the final round	7	COS developer
COSDE00042	1	Core outcome set	List of outcomes included in the final core outcome set	9	COS developer
COSDE00042	1	Relevance	Discussion of the relevance of the core outcome set to key groups	6	COS developer
COSDE00042	1	Barriers	Discussion of barriers to implementation of the core outcome set	6	COS developer
COSDE00042	1	Limitations	Discussion of the limitations in representativeness from stakeholder groups	7	COS developer
COSDE00042	1	Limitations	Discussion of the limitations in representativeness in terms of geographical coverage	7	COS developer
COSDE00042	1	Limitations	Discussion of any other limitations in the COS development process	7	COS developer
COSDE00042	1	Attrition	Discussion of how attrition between rounds of the consensus process may have impacted on the results	8	COS developer
COSDE00042	1	Risk of Bias	Discussion of any changes from the protocol (if a protocol existed), the reasons for these changes, and how these changes may have impacted on the results	8	COS developer
COSDE00042	1	Conclusions	General interpretation of the results in the context of other evidence, and implications for practice and future research	9	COS developer
COSDE00042	1	Update	Describe any plans to review, re-evaluate and update the core outcome set	4	COS developer
COSDE00042	1	Implementation/Uptake	Describe any plans to facilitate the uptake of the core outcome set	5	COS developer
COSDE00042	1	Measurement instruments	Description of the next steps to select measurement instruments	4	COS developer
COSDE00042	1	Funding	Description of the sources of funding and the role of the funder in the study.	4	COS developer
COSDE00042	1	Conflicts of interest	Description of any conflicts of interest within the study team	7	COS developer
COSDE00043	1	Title	Identification that paper reports development of a core outcome set	8	Journal Editor
COSDE00043	1	Structured summary	Provide a structured summary including, as applicable background, objectives, data sources, stakeholder eligibility criteria, study methods, results (including a list of the core outcomes), limitations, conclusions, and implications of key findings.	8	Journal Editor
COSDE00043	1	Rationale	Description of the rationale for the development of a core outcome set in the context of what is already known.	8	Journal Editor
COSDE00043	1	Objectives	Description of the purpose of the core outcome set to be developed, including explanations of terminology used e.g. core domain, measurement instrument, etc.	8	Journal Editor
COSDE00043	1	Health condition and context	Description of the specific health condition(s)/context covered by the core outcome set	8	Journal Editor
COSDE00043	1	Populations	Description of the population(s)covered by the core outcome set	8	Journal Editor
COSDE00043	1	Interventions	Description of the type(s) of intervention covered by the core outcome set	8	Journal Editor
COSDE00043	1	Setting	Description of the setting for the core outcome set	8	Journal Editor
COSDE00043	1	Research design	Description of the research study type(s) the core outcome set was developed for, if applicable	8	Journal Editor
COSDE00043	1	Protocol	Details of any protocol that was prepared for the process and where the full study protocol or other documentation on the process can be accessed, if available	5	Journal Editor
COSDE00043	1	Participants	Description of eligibility criteria for participants, including stakeholder groups and the rationale for involving them	6	Journal Editor
COSDE00043	1	Participants	Description of how stakeholders were identified	6	Journal Editor
COSDE00043	1	Participants	Description of how members of each stakeholder group were chosen from within the stakeholder group and how many were invited	6	Journal Editor
COSDE00043	1	Participants	Description of how individuals were invited to take part in the consensus process	8	Journal Editor
COSDE00043	1	Information sources	Description of all information sources that were used to generated an initial list of outcomes (if used) to provide to participants before and during the consensus process.	8	Journal Editor
COSDE00043	1	Information sources	Description of how the outcomes were classified/dropped/combined to make the list manageable	8	Journal Editor
COSDE00043	1	Consensus process	Description of how the consensus process was undertaken.	8	Journal Editor
COSDE00043	1	Consensus process	Description of what information was presented to participants about the consensus process at its start.	7	Journal Editor
COSDE00043	1	Consensus process	Description of what participants were asked to do in each component or round (if multiple rounds used) of the consensus process	7	Journal Editor
COSDE00043	1	Consensus process	Description of how the overall group responses were fed back to participants	7	Journal Editor
COSDE00043	1	Consensus process	Description of whether non-responders (or partial responders) were invited into subsequent rounds of the consensus process	7	Journal Editor
COSDE00043	1	Outcome scoring	Description of how outcomes were scored during the consensus exercise	7	Journal Editor
COSDE00043	1	Outcome scoring	Description of how scores were summarised across participants during each stage of the consensus process	7	Journal Editor
COSDE00043	1	Definition of consensus	Description of the consensus definition	8	Journal Editor
COSDE00043	1	Definition of consensus	Description of the procedure for determining how outcomes were included or excluded from consideration at each stage of the consensus process	8	Journal Editor
COSDE00043	1	Software	Description of any software used to administer any survey or analyse the results	6	Journal Editor
COSDE00043	1	Participants	Total number of participants invited from each stakeholder group	4	Journal Editor
COSDE00043	1	Participants	Description of the participant characteristics	4	Journal Editor
COSDE00043	1	Participants	Total number of participants who completed each component or round from each stakeholder group	4	Journal Editor
COSDE00043	1	Outcomes	List of all outcomes considered at the outset of the process	4	Journal Editor
COSDE00043	1	Outcomes	Description of any new outcomes introduced into the consensus process after it began and how these were introduced	5	Journal Editor
COSDE00043	1	Outcomes	Description of any outcomes dropped between rounds, and reasons for this	5	Journal Editor
COSDE00043	1	Outcomes	Results for each outcome in each round	5	Journal Editor
COSDE00043	1	Outcomes	Description of the group responses for each outcome in the final round	5	Journal Editor
COSDE00043	1	Core outcome set	List of outcomes included in the final core outcome set	8	Journal Editor
COSDE00043	1	Relevance	Discussion of the relevance of the core outcome set to key groups	5	Journal Editor
COSDE00043	1	Barriers	Discussion of barriers to implementation of the core outcome set	5	Journal Editor
COSDE00043	1	Limitations	Discussion of the limitations in representativeness from stakeholder groups	5	Journal Editor
COSDE00043	1	Limitations	Discussion of the limitations in representativeness in terms of geographical coverage	5	Journal Editor
COSDE00043	1	Limitations	Discussion of any other limitations in the COS development process	5	Journal Editor
COSDE00043	1	Attrition	Discussion of how attrition between rounds of the consensus process may have impacted on the results	5	Journal Editor
COSDE00043	1	Risk of Bias	Discussion of any changes from the protocol (if a protocol existed), the reasons for these changes, and how these changes may have impacted on the results	5	Journal Editor
COSDE00043	1	Conclusions	General interpretation of the results in the context of other evidence, and implications for practice and future research	5	Journal Editor
COSDE00043	1	Update	Describe any plans to review, re-evaluate and update the core outcome set	5	Journal Editor
COSDE00043	1	Implementation/Uptake	Describe any plans to facilitate the uptake of the core outcome set	5	Journal Editor
COSDE00043	1	Measurement instruments	Description of the next steps to select measurement instruments	5	Journal Editor
COSDE00043	1	Funding	Description of the sources of funding and the role of the funder in the study.	6	Journal Editor
COSDE00043	1	Conflicts of interest	Description of any conflicts of interest within the study team	7	Journal Editor
COSDE00044	1	Title	Identification that paper reports development of a core outcome set	6	Journal Editor
COSDE00044	1	Structured summary	Provide a structured summary including, as applicable background, objectives, data sources, stakeholder eligibility criteria, study methods, results (including a list of the core outcomes), limitations, conclusions, and implications of key findings.	9	Journal Editor
COSDE00044	1	Rationale	Description of the rationale for the development of a core outcome set in the context of what is already known.	8	Journal Editor
COSDE00044	1	Objectives	Description of the purpose of the core outcome set to be developed, including explanations of terminology used e.g. core domain, measurement instrument, etc.	8	Journal Editor
COSDE00044	1	Health condition and context	Description of the specific health condition(s)/context covered by the core outcome set	9	Journal Editor
COSDE00044	1	Populations	Description of the population(s)covered by the core outcome set	8	Journal Editor
COSDE00044	1	Interventions	Description of the type(s) of intervention covered by the core outcome set	9	Journal Editor
COSDE00044	1	Setting	Description of the setting for the core outcome set	9	Journal Editor
COSDE00044	1	Research design	Description of the research study type(s) the core outcome set was developed for, if applicable	8	Journal Editor
COSDE00044	1	Protocol	Details of any protocol that was prepared for the process and where the full study protocol or other documentation on the process can be accessed, if available	8	Journal Editor
COSDE00044	1	Participants	Description of eligibility criteria for participants, including stakeholder groups and the rationale for involving them	8	Journal Editor
COSDE00044	1	Participants	Description of how stakeholders were identified	8	Journal Editor
COSDE00044	1	Participants	Description of how members of each stakeholder group were chosen from within the stakeholder group and how many were invited	8	Journal Editor
COSDE00044	1	Participants	Description of how individuals were invited to take part in the consensus process	6	Journal Editor
COSDE00044	1	Information sources	Description of all information sources that were used to generated an initial list of outcomes (if used) to provide to participants before and during the consensus process.	6	Journal Editor
COSDE00044	1	Information sources	Description of how the outcomes were classified/dropped/combined to make the list manageable	6	Journal Editor
COSDE00044	1	Consensus process	Description of how the consensus process was undertaken.	7	Journal Editor
COSDE00044	1	Consensus process	Description of what information was presented to participants about the consensus process at its start.	4	Journal Editor
COSDE00044	1	Consensus process	Description of what participants were asked to do in each component or round (if multiple rounds used) of the consensus process	5	Journal Editor
COSDE00044	1	Consensus process	Description of how the overall group responses were fed back to participants	4	Journal Editor
COSDE00044	1	Consensus process	Description of whether non-responders (or partial responders) were invited into subsequent rounds of the consensus process	5	Journal Editor
COSDE00044	1	Outcome scoring	Description of how outcomes were scored during the consensus exercise	5	Journal Editor
COSDE00044	1	Outcome scoring	Description of how scores were summarised across participants during each stage of the consensus process	6	Journal Editor
COSDE00044	1	Definition of consensus	Description of the consensus definition	6	Journal Editor
COSDE00044	1	Definition of consensus	Description of the procedure for determining how outcomes were included or excluded from consideration at each stage of the consensus process	6	Journal Editor
COSDE00044	1	Software	Description of any software used to administer any survey or analyse the results	4	Journal Editor
COSDE00044	1	Participants	Total number of participants invited from each stakeholder group	7	Journal Editor
COSDE00044	1	Participants	Description of the participant characteristics	7	Journal Editor
COSDE00044	1	Participants	Total number of participants who completed each component or round from each stakeholder group	7	Journal Editor
COSDE00044	1	Outcomes	List of all outcomes considered at the outset of the process	6	Journal Editor
COSDE00044	1	Outcomes	Description of any new outcomes introduced into the consensus process after it began and how these were introduced	6	Journal Editor
[truncated: 9,713 more rows]

## Sheet: Dephi Round 2
UserID	StudyRound	Domain	Outcome	ColAScore	Group
COSDE00001	2	Title	Identification that paper reports development of a core outcome set	7	Systematic Reviewer
COSDE00001	2	Structured summary	Provide a structured summary including, as applicable background, objectives, data sources, stakeholder eligibility criteria, study methods, results (including a list of the core outcomes), limitations, conclusions, and implications of key findings.	9	Systematic Reviewer
COSDE00001	2	Rationale	Description of the rationale for the development of a core outcome set in the context of what is already known.	9	Systematic Reviewer
COSDE00001	2	Objectives	Description of the purpose of the core outcome set to be developed, including explanations of terminology used e.g. core domain, measurement instrument, etc.	9	Systematic Reviewer
COSDE00001	2	Health condition and context	Description of the specific health condition(s)/context covered by the core outcome set	9	Systematic Reviewer
COSDE00001	2	Populations	Description of the population(s)covered by the core outcome set	9	Systematic Reviewer
COSDE00001	2	Interventions	Description of the type(s) of intervention covered by the core outcome set	9	Systematic Reviewer
COSDE00001	2	Setting	Description of the setting for the core outcome set	5	Systematic Reviewer
COSDE00001	2	Research design	Description of the research study type(s) the core outcome set was developed for, if applicable	6	Systematic Reviewer
COSDE00001	2	Protocol	Details of any protocol that was prepared for the process and where the full study protocol or other documentation on the process can be accessed, if available	8	Systematic Reviewer
COSDE00001	2	Participants	Description of eligibility criteria for participants, including stakeholder groups and the rationale for involving them	7	Systematic Reviewer
COSDE00001	2	Participants	Description of how stakeholders were identified	6	Systematic Reviewer
COSDE00001	2	Participants	Description of how members of each stakeholder group were chosen from within the stakeholder group and how many were invited	6	Systematic Reviewer
COSDE00001	2	Participants	Description of how individuals were invited to take part in the consensus process	4	Systematic Reviewer
COSDE00001	2	Information sources	Description of all information sources that were used to generated an initial list of outcomes (if used) to provide to participants before and during the consensus process.	6	Systematic Reviewer
COSDE00001	2	Information sources	Description of how the outcomes were classified/dropped/combined to make the list manageable	6	Systematic Reviewer
COSDE00001	2	Consensus process	Description of how the consensus process was undertaken.	5	Systematic Reviewer
COSDE00001	2	Consensus process	Description of what information was presented to participants about the consensus process at its start.	3	Systematic Reviewer
COSDE00001	2	Consensus process	Description of what participants were asked to do in each component or round (if multiple rounds used) of the consensus process	5	Systematic Reviewer
COSDE00001	2	Consensus process	Description of how the overall group responses were fed back to participants	4	Systematic Reviewer
COSDE00001	2	Consensus process	Description of whether non-responders (or partial responders) were invited into subsequent rounds of the consensus process	4	Systematic Reviewer
COSDE00001	2	Outcome scoring	Description of how outcomes were scored during the consensus exercise	6	Systematic Reviewer
COSDE00001	2	Outcome scoring	Description of how scores were summarised across participants during each stage of the consensus process	6	Systematic Reviewer
COSDE00001	2	Definition of consensus	Description of the consensus definition	9	Systematic Reviewer
COSDE00001	2	Definition of consensus	Description of the procedure for determining how outcomes were included or excluded from consideration at each stage of the consensus process	8	Systematic Reviewer
COSDE00001	2	Software	Description of any software used to administer any survey or analyse the results	3	Systematic Reviewer
COSDE00001	2	Participants	Total number of participants invited from each stakeholder group	6	Systematic Reviewer
COSDE00001	2	Participants	Description of the participant characteristics	6	Systematic Reviewer
COSDE00001	2	Participants	Total number of participants who completed each component or round from each stakeholder group	6	Systematic Reviewer
COSDE00001	2	Outcomes	List of all outcomes considered at the outset of the process	9	Systematic Reviewer
COSDE00001	2	Outcomes	Description of any new outcomes introduced into the consensus process after it began and how these were introduced	8	Systematic Reviewer
COSDE00001	2	Outcomes	Description of any outcomes dropped between rounds, and reasons for this	7	Systematic Reviewer
COSDE00001	2	Outcomes	Results for each outcome in each round	5	Systematic Reviewer
COSDE00001	2	Outcomes	Description of the group responses for each outcome in the final round	8	Systematic Reviewer
COSDE00001	2	Core outcome set	List of outcomes included in the final core outcome set	9	Systematic Reviewer
COSDE00001	2	Relevance	Discussion of the relevance of the core outcome set to key groups	8	Systematic Reviewer
COSDE00001	2	Barriers	Discussion of barriers to implementation of the core outcome set	7	Systematic Reviewer
COSDE00001	2	Limitations	Discussion of the limitations in representativeness from stakeholder groups	7	Systematic Reviewer
COSDE00001	2	Limitations	Discussion of the limitations in representativeness in terms of geographical coverage	6	Systematic Reviewer
COSDE00001	2	Limitations	Discussion of any other limitations in the COS development process	8	Systematic Reviewer
COSDE00001	2	Attrition	Discussion of how attrition between rounds of the consensus process may have impacted on the results	7	Systematic Reviewer
COSDE00001	2	Risk of Bias	Discussion of any changes from the protocol (if a protocol existed), the reasons for these changes, and how these changes may have impacted on the results	9	Systematic Reviewer
COSDE00001	2	Conclusions	General interpretation of the results in the context of other evidence, and implications for practice and future research	8	Systematic Reviewer
COSDE00001	2	Update	Describe any plans to review, re-evaluate and update the core outcome set	5	Systematic Reviewer
COSDE00001	2	Implementation/Uptake	Describe any plans to facilitate the uptake of the core outcome set	7	Systematic Reviewer
COSDE00001	2	Measurement instruments	Description of the next steps to select measurement instruments	7	Systematic Reviewer
COSDE00001	2	Funding	Description of the sources of funding and the role of the funder in the study.	9	Systematic Reviewer
COSDE00001	2	Conflicts of interest	Description of any conflicts of interest within the study team	9	Systematic Reviewer
COSDE00001	2	Participants	Description of the efforts made to include underrepresented/hard to reach patients/stakeholder groups.	3	Systematic Reviewer
COSDE00001	2	Consensus process	Description of the efforts to make the study material patient friendly and understandable	6	Systematic Reviewer
COSDE00001	2	Consensus process	Description of how patients were enabled to participate in the consensus process	5	Systematic Reviewer
COSDE00001	2	Consensus process	Description of the aspects of the consensus process that differed according to stakeholder group	5	Systematic Reviewer
COSDE00001	2	Consensus process	Reason/explanation for the choice of consensus definition	4	Systematic Reviewer
COSDE00001	2	Methodological learning points	Description of any lessons learnt when developing the core outcome set	1	Systematic Reviewer
COSDE00001	2	Methodological learning points	Descriptions of any challenges of involving various stakeholder groups and how these were overcome	1	Systematic Reviewer
COSDE00001	2	Dissemination strategy	Description of plans for disseminating study results to all participants and wider patient community	4	Systematic Reviewer
COSDE00001	2	Appendix item	Inclusion of the participant information sheet (PIS)	9	Systematic Reviewer
COSDE00002	2	Title	Identification that paper reports development of a core outcome set	8	Systematic Reviewer
COSDE00002	2	Structured summary	Provide a structured summary including, as applicable background, objectives, data sources, stakeholder eligibility criteria, study methods, results (including a list of the core outcomes), limitations, conclusions, and implications of key findings.	9	Systematic Reviewer
COSDE00002	2	Rationale	Description of the rationale for the development of a core outcome set in the context of what is already known.	7	Systematic Reviewer
COSDE00002	2	Objectives	Description of the purpose of the core outcome set to be developed, including explanations of terminology used e.g. core domain, measurement instrument, etc.	7	Systematic Reviewer
COSDE00002	2	Health condition and context	Description of the specific health condition(s)/context covered by the core outcome set	7	Systematic Reviewer
COSDE00002	2	Populations	Description of the population(s)covered by the core outcome set	7	Systematic Reviewer
COSDE00002	2	Interventions	Description of the type(s) of intervention covered by the core outcome set	7	Systematic Reviewer
COSDE00002	2	Setting	Description of the setting for the core outcome set	7	Systematic Reviewer
COSDE00002	2	Research design	Description of the research study type(s) the core outcome set was developed for, if applicable	7	Systematic Reviewer
COSDE00002	2	Protocol	Details of any protocol that was prepared for the process and where the full study protocol or other documentation on the process can be accessed, if available	7	Systematic Reviewer
COSDE00002	2	Participants	Description of eligibility criteria for participants, including stakeholder groups and the rationale for involving them	7	Systematic Reviewer
COSDE00002	2	Participants	Description of how stakeholders were identified	7	Systematic Reviewer
COSDE00002	2	Participants	Description of how members of each stakeholder group were chosen from within the stakeholder group and how many were invited	8	Systematic Reviewer
COSDE00002	2	Participants	Description of how individuals were invited to take part in the consensus process	8	Systematic Reviewer
COSDE00002	2	Information sources	Description of all information sources that were used to generated an initial list of outcomes (if used) to provide to participants before and during the consensus process.	8	Systematic Reviewer
COSDE00002	2	Information sources	Description of how the outcomes were classified/dropped/combined to make the list manageable	7	Systematic Reviewer
COSDE00002	2	Consensus process	Description of how the consensus process was undertaken.	8	Systematic Reviewer
COSDE00002	2	Consensus process	Description of what information was presented to participants about the consensus process at its start.	9	Systematic Reviewer
COSDE00002	2	Consensus process	Description of what participants were asked to do in each component or round (if multiple rounds used) of the consensus process	7	Systematic Reviewer
COSDE00002	2	Consensus process	Description of how the overall group responses were fed back to participants	6	Systematic Reviewer
COSDE00002	2	Consensus process	Description of whether non-responders (or partial responders) were invited into subsequent rounds of the consensus process	6	Systematic Reviewer
COSDE00002	2	Outcome scoring	Description of how outcomes were scored during the consensus exercise	8	Systematic Reviewer
COSDE00002	2	Outcome scoring	Description of how scores were summarised across participants during each stage of the consensus process	7	Systematic Reviewer
COSDE00002	2	Definition of consensus	Description of the consensus definition	7	Systematic Reviewer
COSDE00002	2	Definition of consensus	Description of the procedure for determining how outcomes were included or excluded from consideration at each stage of the consensus process	7	Systematic Reviewer
COSDE00002	2	Software	Description of any software used to administer any survey or analyse the results	6	Systematic Reviewer
COSDE00002	2	Participants	Total number of participants invited from each stakeholder group	7	Systematic Reviewer
COSDE00002	2	Participants	Description of the participant characteristics	7	Systematic Reviewer
COSDE00002	2	Participants	Total number of participants who completed each component or round from each stakeholder group	6	Systematic Reviewer
COSDE00002	2	Outcomes	List of all outcomes considered at the outset of the process	8	Systematic Reviewer
COSDE00002	2	Outcomes	Description of any new outcomes introduced into the consensus process after it began and how these were introduced	8	Systematic Reviewer
COSDE00002	2	Outcomes	Description of any outcomes dropped between rounds, and reasons for this	8	Systematic Reviewer
COSDE00002	2	Outcomes	Results for each outcome in each round	7	Systematic Reviewer
COSDE00002	2	Outcomes	Description of the group responses for each outcome in the final round	7	Systematic Reviewer
COSDE00002	2	Core outcome set	List of outcomes included in the final core outcome set	8	Systematic Reviewer
COSDE00002	2	Relevance	Discussion of the relevance of the core outcome set to key groups	7	Systematic Reviewer
COSDE00002	2	Barriers	Discussion of barriers to implementation of the core outcome set	7	Systematic Reviewer
COSDE00002	2	Limitations	Discussion of the limitations in representativeness from stakeholder groups	8	Systematic Reviewer
COSDE00002	2	Limitations	Discussion of the limitations in representativeness in terms of geographical coverage	8	Systematic Reviewer
COSDE00002	2	Limitations	Discussion of any other limitations in the COS development process	7	Systematic Reviewer
COSDE00002	2	Attrition	Discussion of how attrition between rounds of the consensus process may have impacted on the results	6	Systematic Reviewer
COSDE00002	2	Risk of Bias	Discussion of any changes from the protocol (if a protocol existed), the reasons for these changes, and how these changes may have impacted on the results	8	Systematic Reviewer
COSDE00002	2	Conclusions	General interpretation of the results in the context of other evidence, and implications for practice and future research	7	Systematic Reviewer
COSDE00002	2	Update	Describe any plans to review, re-evaluate and update the core outcome set	7	Systematic Reviewer
COSDE00002	2	Implementation/Uptake	Describe any plans to facilitate the uptake of the core outcome set	6	Systematic Reviewer
COSDE00002	2	Measurement instruments	Description of the next steps to select measurement instruments	7	Systematic Reviewer
COSDE00002	2	Funding	Description of the sources of funding and the role of the funder in the study.	8	Systematic Reviewer
COSDE00002	2	Conflicts of interest	Description of any conflicts of interest within the study team	9	Systematic Reviewer
COSDE00002	2	Participants	Description of the efforts made to include underrepresented/hard to reach patients/stakeholder groups.	7	Systematic Reviewer
COSDE00002	2	Consensus process	Description of the efforts to make the study material patient friendly and understandable	8	Systematic Reviewer
COSDE00002	2	Consensus process	Description of how patients were enabled to participate in the consensus process	8	Systematic Reviewer
COSDE00002	2	Consensus process	Description of the aspects of the consensus process that differed according to stakeholder group	8	Systematic Reviewer
COSDE00002	2	Consensus process	Reason/explanation for the choice of consensus definition	7	Systematic Reviewer
COSDE00002	2	Methodological learning points	Description of any lessons learnt when developing the core outcome set	6	Systematic Reviewer
COSDE00002	2	Methodological learning points	Descriptions of any challenges of involving various stakeholder groups and how these were overcome	8	Systematic Reviewer
COSDE00002	2	Dissemination strategy	Description of plans for disseminating study results to all participants and wider patient community	8	Systematic Reviewer
COSDE00002	2	Appendix item	Inclusion of the participant information sheet (PIS)	8	Systematic Reviewer
COSDE00003	2	Title	Identification that paper reports development of a core outcome set	8	Systematic Reviewer
COSDE00003	2	Structured summary	Provide a structured summary including, as applicable background, objectives, data sources, stakeholder eligibility criteria, study methods, results (including a list of the core outcomes), limitations, conclusions, and implications of key findings.	9	Systematic Reviewer
COSDE00003	2	Rationale	Description of the rationale for the development of a core outcome set in the context of what is already known.	7	Systematic Reviewer
COSDE00003	2	Objectives	Description of the purpose of the core outcome set to be developed, including explanations of terminology used e.g. core domain, measurement instrument, etc.	8	Systematic Reviewer
COSDE00003	2	Health condition and context	Description of the specific health condition(s)/context covered by the core outcome set	6	Systematic Reviewer
COSDE00003	2	Populations	Description of the population(s)covered by the core outcome set	9	Systematic Reviewer
COSDE00003	2	Interventions	Description of the type(s) of intervention covered by the core outcome set	9	Systematic Reviewer
COSDE00003	2	Setting	Description of the setting for the core outcome set	8	Systematic Reviewer
COSDE00003	2	Research design	Description of the research study type(s) the core outcome set was developed for, if applicable	9	Systematic Reviewer
COSDE00003	2	Protocol	Details of any protocol that was prepared for the process and where the full study protocol or other documentation on the process can be accessed, if available	5	Systematic Reviewer
COSDE00003	2	Participants	Description of eligibility criteria for participants, including stakeholder groups and the rationale for involving them	8	Systematic Reviewer
COSDE00003	2	Participants	Description of how stakeholders were identified	4	Systematic Reviewer
COSDE00003	2	Participants	Description of how members of each stakeholder group were chosen from within the stakeholder group and how many were invited	5	Systematic Reviewer
COSDE00003	2	Participants	Description of how individuals were invited to take part in the consensus process	5	Systematic Reviewer
COSDE00003	2	Information sources	Description of all information sources that were used to generated an initial list of outcomes (if used) to provide to participants before and during the consensus process.	6	Systematic Reviewer
COSDE00003	2	Information sources	Description of how the outcomes were classified/dropped/combined to make the list manageable	7	Systematic Reviewer
COSDE00003	2	Consensus process	Description of how the consensus process was undertaken.	6	Systematic Reviewer
COSDE00003	2	Consensus process	Description of what information was presented to participants about the consensus process at its start.	6	Systematic Reviewer
COSDE00003	2	Consensus process	Description of what participants were asked to do in each component or round (if multiple rounds used) of the consensus process	7	Systematic Reviewer
COSDE00003	2	Consensus process	Description of how the overall group responses were fed back to participants	6	Systematic Reviewer
COSDE00003	2	Consensus process	Description of whether non-responders (or partial responders) were invited into subsequent rounds of the consensus process	6	Systematic Reviewer
COSDE00003	2	Outcome scoring	Description of how outcomes were scored during the consensus exercise	8	Systematic Reviewer
COSDE00003	2	Outcome scoring	Description of how scores were summarised across participants during each stage of the consensus process	7	Systematic Reviewer
COSDE00003	2	Definition of consensus	Description of the consensus definition	8	Systematic Reviewer
COSDE00003	2	Definition of consensus	Description of the procedure for determining how outcomes were included or excluded from consideration at each stage of the consensus process	7	Systematic Reviewer
COSDE00003	2	Software	Description of any software used to administer any survey or analyse the results	4	Systematic Reviewer
COSDE00003	2	Participants	Total number of participants invited from each stakeholder group	6	Systematic Reviewer
COSDE00003	2	Participants	Description of the participant characteristics	6	Systematic Reviewer
COSDE00003	2	Participants	Total number of participants who completed each component or round from each stakeholder group	7	Systematic Reviewer
COSDE00003	2	Outcomes	List of all outcomes considered at the outset of the process	7	Systematic Reviewer
COSDE00003	2	Outcomes	Description of any new outcomes introduced into the consensus process after it began and how these were introduced	7	Systematic Reviewer
COSDE00003	2	Outcomes	Description of any outcomes dropped between rounds, and reasons for this	7	Systematic Reviewer
COSDE00003	2	Outcomes	Results for each outcome in each round	8	Systematic Reviewer
COSDE00003	2	Outcomes	Description of the group responses for each outcome in the final round	8	Systematic Reviewer
COSDE00003	2	Core outcome set	List of outcomes included in the final core outcome set	9	Systematic Reviewer
COSDE00003	2	Relevance	Discussion of the relevance of the core outcome set to key groups	6	Systematic Reviewer
COSDE00003	2	Barriers	Discussion of barriers to implementation of the core outcome set	6	Systematic Reviewer
COSDE00003	2	Limitations	Discussion of the limitations in representativeness from stakeholder groups	7	Systematic Reviewer
COSDE00003	2	Limitations	Discussion of the limitations in representativeness in terms of geographical coverage	6	Systematic Reviewer
COSDE00003	2	Limitations	Discussion of any other limitations in the COS development process	6	Systematic Reviewer
COSDE00003	2	Attrition	Discussion of how attrition between rounds of the consensus process may have impacted on the results	6	Systematic Reviewer
COSDE00003	2	Risk of Bias	Discussion of any changes from the protocol (if a protocol existed), the reasons for these changes, and how these changes may have impacted on the results	7	Systematic Reviewer
COSDE00003	2	Conclusions	General interpretation of the results in the context of other evidence, and implications for practice and future research	9	Systematic Reviewer
COSDE00003	2	Update	Describe any plans to review, re-evaluate and update the core outcome set	6	Systematic Reviewer
COSDE00003	2	Implementation/Uptake	Describe any plans to facilitate the uptake of the core outcome set	5	Systematic Reviewer
COSDE00003	2	Measurement instruments	Description of the next steps to select measurement instruments	5	Systematic Reviewer
COSDE00003	2	Funding	Description of the sources of funding and the role of the funder in the study.	8	Systematic Reviewer
COSDE00003	2	Conflicts of interest	Description of any conflicts of interest within the study team	8	Systematic Reviewer
COSDE00003	2	Participants	Description of the efforts made to include underrepresented/hard to reach patients/stakeholder groups.	4	Systematic Reviewer
COSDE00003	2	Consensus process	Description of the efforts to make the study material patient friendly and understandable	4	Systematic Reviewer
COSDE00003	2	Consensus process	Description of how patients were enabled to participate in the consensus process	4	Systematic Reviewer
COSDE00003	2	Consensus process	Description of the aspects of the consensus process that differed according to stakeholder group	6	Systematic Reviewer
COSDE00003	2	Consensus process	Reason/explanation for the choice of consensus definition	6	Systematic Reviewer
COSDE00003	2	Methodological learning points	Description of any lessons learnt when developing the core outcome set	2	Systematic Reviewer
COSDE00003	2	Methodological learning points	Descriptions of any challenges of involving various stakeholder groups and how these were overcome	2	Systematic Reviewer
COSDE00003	2	Dissemination strategy	Description of plans for disseminating study results to all participants and wider patient community	3	Systematic Reviewer
COSDE00003	2	Appendix item	Inclusion of the participant information sheet (PIS)	1	Systematic Reviewer
COSDE00004	2	Title	Identification that paper reports development of a core outcome set	9	Systematic Reviewer
COSDE00004	2	Structured summary	Provide a structured summary including, as applicable background, objectives, data sources, stakeholder eligibility criteria, study methods, results (including a list of the core outcomes), limitations, conclusions, and implications of key findings.	9	Systematic Reviewer
COSDE00004	2	Rationale	Description of the rationale for the development of a core outcome set in the context of what is already known.	6	Systematic Reviewer
COSDE00004	2	Objectives	Description of the purpose of the core outcome set to be developed, including explanations of terminology used e.g. core domain, measurement instrument, etc.	6	Systematic Reviewer
COSDE00004	2	Health condition and context	Description of the specific health condition(s)/context covered by the core outcome set	9	Systematic Reviewer
COSDE00004	2	Populations	Description of the population(s)covered by the core outcome set	9	Systematic Reviewer
COSDE00004	2	Interventions	Description of the type(s) of intervention covered by the core outcome set	9	Systematic Reviewer
COSDE00004	2	Setting	Description of the setting for the core outcome set	6	Systematic Reviewer
COSDE00004	2	Research design	Description of the research study type(s) the core outcome set was developed for, if applicable	9	Systematic Reviewer
COSDE00004	2	Protocol	Details of any protocol that was prepared for the process and where the full study protocol or other documentation on the process can be accessed, if available	9	Systematic Reviewer
COSDE00004	2	Participants	Description of eligibility criteria for participants, including stakeholder groups and the rationale for involving them	6	Systematic Reviewer
COSDE00004	2	Participants	Description of how stakeholders were identified	9	Systematic Reviewer
COSDE00004	2	Participants	Description of how members of each stakeholder group were chosen from within the stakeholder group and how many were invited	6	Systematic Reviewer
COSDE00004	2	Participants	Description of how individuals were invited to take part in the consensus process	6	Systematic Reviewer
COSDE00004	2	Information sources	Description of all information sources that were used to generated an initial list of outcomes (if used) to provide to participants before and during the consensus process.	9	Systematic Reviewer
COSDE00004	2	Information sources	Description of how the outcomes were classified/dropped/combined to make the list manageable	6	Systematic Reviewer
COSDE00004	2	Consensus process	Description of how the consensus process was undertaken.	6	Systematic Reviewer
COSDE00004	2	Consensus process	Description of what information was presented to participants about the consensus process at its start.	6	Systematic Reviewer
COSDE00004	2	Consensus process	Description of what participants were asked to do in each component or round (if multiple rounds used) of the consensus process	6	Systematic Reviewer
COSDE00004	2	Consensus process	Description of how the overall group responses were fed back to participants	6	Systematic Reviewer
COSDE00004	2	Consensus process	Description of whether non-responders (or partial responders) were invited into subsequent rounds of the consensus process	6	Systematic Reviewer
COSDE00004	2	Outcome scoring	Description of how outcomes were scored during the consensus exercise	9	Systematic Reviewer
COSDE00004	2	Outcome scoring	Description of how scores were summarised across participants during each stage of the consensus process	6	Systematic Reviewer
COSDE00004	2	Definition of consensus	Description of the consensus definition	9	Systematic Reviewer
COSDE00004	2	Definition of consensus	Description of the procedure for determining how outcomes were included or excluded from consideration at each stage of the consensus process	6	Systematic Reviewer
COSDE00004	2	Software	Description of any software used to administer any survey or analyse the results	6	Systematic Reviewer
COSDE00004	2	Participants	Total number of participants invited from each stakeholder group	6	Systematic Reviewer
COSDE00004	2	Participants	Description of the participant characteristics	6	Systematic Reviewer
COSDE00004	2	Participants	Total number of participants who completed each component or round from each stakeholder group	6	Systematic Reviewer
COSDE00004	2	Outcomes	List of all outcomes considered at the outset of the process	9	Systematic Reviewer
COSDE00004	2	Outcomes	Description of any new outcomes introduced into the consensus process after it began and how these were introduced	9	Systematic Reviewer
COSDE00004	2	Outcomes	Description of any outcomes dropped between rounds, and reasons for this	9	Systematic Reviewer
COSDE00004	2	Outcomes	Results for each outcome in each round	6	Systematic Reviewer
COSDE00004	2	Outcomes	Description of the group responses for each outcome in the final round	9	Systematic Reviewer
COSDE00004	2	Core outcome set	List of outcomes included in the final core outcome set	9	Systematic Reviewer
COSDE00004	2	Relevance	Discussion of the relevance of the core outcome set to key groups	6	Systematic Reviewer
COSDE00004	2	Barriers	Discussion of barriers to implementation of the core outcome set	6	Systematic Reviewer
COSDE00004	2	Limitations	Discussion of the limitations in representativeness from stakeholder groups	6	Systematic Reviewer
COSDE00004	2	Limitations	Discussion of the limitations in representativeness in terms of geographical coverage	6	Systematic Reviewer
COSDE00004	2	Limitations	Discussion of any other limitations in the COS development process	6	Systematic Reviewer
COSDE00004	2	Attrition	Discussion of how attrition between rounds of the consensus process may have impacted on the results	6	Systematic Reviewer
COSDE00004	2	Risk of Bias	Discussion of any changes from the protocol (if a protocol existed), the reasons for these changes, and how these changes may have impacted on the results	6	Systematic Reviewer
COSDE00004	2	Conclusions	General interpretation of the results in the context of other evidence, and implications for practice and future research	6	Systematic Reviewer
COSDE00004	2	Update	Describe any plans to review, re-evaluate and update the core outcome set	6	Systematic Reviewer
COSDE00004	2	Implementation/Uptake	Describe any plans to facilitate the uptake of the core outcome set	6	Systematic Reviewer
COSDE00004	2	Measurement instruments	Description of the next steps to select measurement instruments	6	Systematic Reviewer
COSDE00004	2	Funding	Description of the sources of funding and the role of the funder in the study.	6	Systematic Reviewer
COSDE00004	2	Conflicts of interest	Description of any conflicts of interest within the study team	9	Systematic Reviewer
COSDE00004	2	Participants	Description of the efforts made to include underrepresented/hard to reach patients/stakeholder groups.	6	Systematic Reviewer
COSDE00004	2	Consensus process	Description of the efforts to make the study material patient friendly and understandable	7	Systematic Reviewer
COSDE00004	2	Consensus process	Description of how patients were enabled to participate in the consensus process	7	Systematic Reviewer
COSDE00004	2	Consensus process	Description of the aspects of the consensus process that differed according to stakeholder group	5	Systematic Reviewer
COSDE00004	2	Consensus process	Reason/explanation for the choice of consensus definition	5	Systematic Reviewer
COSDE00004	2	Methodological learning points	Description of any lessons learnt when developing the core outcome set	4	Systematic Reviewer
COSDE00004	2	Methodological learning points	Descriptions of any challenges of involving various stakeholder groups and how these were overcome	4	Systematic Reviewer
COSDE00004	2	Dissemination strategy	Description of plans for disseminating study results to all participants and wider patient community	6	Systematic Reviewer
COSDE00004	2	Appendix item	Inclusion of the participant information sheet (PIS)	2	Systematic Reviewer
COSDE00005	2	Title	Identification that paper reports development of a core outcome set	9	Trialist
COSDE00005	2	Structured summary	Provide a structured summary including, as applicable background, objectives, data sources, stakeholder eligibility criteria, study methods, results (including a list of the core outcomes), limitations, conclusions, and implications of key findings.	9	Trialist
COSDE00005	2	Rationale	Description of the rationale for the development of a core outcome set in the context of what is already known.	7	Trialist
COSDE00005	2	Objectives	Description of the purpose of the core outcome set to be developed, including explanations of terminology used e.g. core domain, measurement instrument, etc.	7	Trialist
COSDE00005	2	Health condition and context	Description of the specific health condition(s)/context covered by the core outcome set	8	Trialist
COSDE00005	2	Populations	Description of the population(s)covered by the core outcome set	7	Trialist
COSDE00005	2	Interventions	Description of the type(s) of intervention covered by the core outcome set	8	Trialist
COSDE00005	2	Setting	Description of the setting for the core outcome set	6	Trialist
COSDE00005	2	Research design	Description of the research study type(s) the core outcome set was developed for, if applicable	6	Trialist
COSDE00005	2	Protocol	Details of any protocol that was prepared for the process and where the full study protocol or other documentation on the process can be accessed, if available	7	Trialist
COSDE00005	2	Participants	Description of eligibility criteria for participants, including stakeholder groups and the rationale for involving them	8	Trialist
COSDE00005	2	Participants	Description of how stakeholders were identified	7	Trialist
COSDE00005	2	Participants	Description of how members of each stakeholder group were chosen from within the stakeholder group and how many were invited	6	Trialist
COSDE00005	2	Participants	Description of how individuals were invited to take part in the consensus process	6	Trialist
COSDE00005	2	Information sources	Description of all information sources that were used to generated an initial list of outcomes (if used) to provide to participants before and during the consensus process.	8	Trialist
COSDE00005	2	Information sources	Description of how the outcomes were classified/dropped/combined to make the list manageable	8	Trialist
COSDE00005	2	Consensus process	Description of how the consensus process was undertaken.	7	Trialist
COSDE00005	2	Consensus process	Description of what information was presented to participants about the consensus process at its start.	6	Trialist
COSDE00005	2	Consensus process	Description of what participants were asked to do in each component or round (if multiple rounds used) of the consensus process	6	Trialist
COSDE00005	2	Consensus process	Description of how the overall group responses were fed back to participants	7	Trialist
COSDE00005	2	Consensus process	Description of whether non-responders (or partial responders) were invited into subsequent rounds of the consensus process	6	Trialist
COSDE00005	2	Outcome scoring	Description of how outcomes were scored during the consensus exercise	7	Trialist
COSDE00005	2	Outcome scoring	Description of how scores were summarised across participants during each stage of the consensus process	6	Trialist
COSDE00005	2	Definition of consensus	Description of the consensus definition	8	Trialist
COSDE00005	2	Definition of consensus	Description of the procedure for determining how outcomes were included or excluded from consideration at each stage of the consensus process	8	Trialist
COSDE00005	2	Software	Description of any software used to administer any survey or analyse the results	5	Trialist
COSDE00005	2	Participants	Total number of participants invited from each stakeholder group	6	Trialist
COSDE00005	2	Participants	Description of the participant characteristics	6	Trialist
COSDE00005	2	Participants	Total number of participants who completed each component or round from each stakeholder group	5	Trialist
COSDE00005	2	Outcomes	List of all outcomes considered at the outset of the process	7	Trialist
COSDE00005	2	Outcomes	Description of any new outcomes introduced into the consensus process after it began and how these were introduced	8	Trialist
COSDE00005	2	Outcomes	Description of any outcomes dropped between rounds, and reasons for this	7	Trialist
COSDE00005	2	Outcomes	Results for each outcome in each round	5	Trialist
COSDE00005	2	Outcomes	Description of the group responses for each outcome in the final round	7	Trialist
COSDE00005	2	Core outcome set	List of outcomes included in the final core outcome set	9	Trialist
COSDE00005	2	Relevance	Discussion of the relevance of the core outcome set to key groups	5	Trialist
COSDE00005	2	Barriers	Discussion of barriers to implementation of the core outcome set	3	Trialist
COSDE00005	2	Limitations	Discussion of the limitations in representativeness from stakeholder groups	6	Trialist
COSDE00005	2	Limitations	Discussion of the limitations in representativeness in terms of geographical coverage	6	Trialist
COSDE00005	2	Limitations	Discussion of any other limitations in the COS development process	7	Trialist
COSDE00005	2	Attrition	Discussion of how attrition between rounds of the consensus process may have impacted on the results	6	Trialist
COSDE00005	2	Risk of Bias	Discussion of any changes from the protocol (if a protocol existed), the reasons for these changes, and how these changes may have impacted on the results	7	Trialist
COSDE00005	2	Conclusions	General interpretation of the results in the context of other evidence, and implications for practice and future research	8	Trialist
COSDE00005	2	Update	Describe any plans to review, re-evaluate and update the core outcome set	5	Trialist
COSDE00005	2	Implementation/Uptake	Describe any plans to facilitate the uptake of the core outcome set	5	Trialist
COSDE00005	2	Measurement instruments	Description of the next steps to select measurement instruments	7	Trialist
COSDE00005	2	Funding	Description of the sources of funding and the role of the funder in the study.	7	Trialist
COSDE00005	2	Conflicts of interest	Description of any conflicts of interest within the study team	7	Trialist
COSDE00005	2	Participants	Description of the efforts made to include underrepresented/hard to reach patients/stakeholder groups.	5	Trialist
COSDE00005	2	Consensus process	Description of the efforts to make the study material patient friendly and understandable	5	Trialist
COSDE00005	2	Consensus process	Description of how patients were enabled to participate in the consensus process	7	Trialist
COSDE00005	2	Consensus process	Description of the aspects of the consensus process that differed according to stakeholder group	7	Trialist
COSDE00005	2	Consensus process	Reason/explanation for the choice of consensus definition	6	Trialist
COSDE00005	2	Methodological learning points	Description of any lessons learnt when developing the core outcome set	4	Trialist
COSDE00005	2	Methodological learning points	Descriptions of any challenges of involving various stakeholder groups and how these were overcome	4	Trialist
COSDE00005	2	Dissemination strategy	Description of plans for disseminating study results to all participants and wider patient community	6	Trialist
COSDE00005	2	Appendix item	Inclusion of the participant information sheet (PIS)	6	Trialist
COSDE00006	2	Title	Identification that paper reports development of a core outcome set	8	Clinical Guideline Developer
COSDE00006	2	Structured summary	Provide a structured summary including, as applicable background, objectives, data sources, stakeholder eligibility criteria, study methods, results (including a list of the core outcomes), limitations, conclusions, and implications of key findings.	10	Clinical Guideline Developer
COSDE00006	2	Rationale	Description of the rationale for the development of a core outcome set in the context of what is already known.	8	Clinical Guideline Developer
COSDE00006	2	Objectives	Description of the purpose of the core outcome set to be developed, including explanations of terminology used e.g. core domain, measurement instrument, etc.	7	Clinical Guideline Developer
COSDE00006	2	Health condition and context	Description of the specific health condition(s)/context covered by the core outcome set	10	Clinical Guideline Developer
COSDE00006	2	Populations	Description of the population(s)covered by the core outcome set	9	Clinical Guideline Developer
COSDE00006	2	Interventions	Description of the type(s) of intervention covered by the core outcome set	10	Clinical Guideline Developer
COSDE00006	2	Setting	Description of the setting for the core outcome set	8	Clinical Guideline Developer
COSDE00006	2	Research design	Description of the research study type(s) the core outcome set was developed for, if applicable	10	Clinical Guideline Developer
COSDE00006	2	Protocol	Details of any protocol that was prepared for the process and where the full study protocol or other documentation on the process can be accessed, if available	7	Clinical Guideline Developer
COSDE00006	2	Participants	Description of eligibility criteria for participants, including stakeholder groups and the rationale for involving them	7	Clinical Guideline Developer
COSDE00006	2	Participants	Description of how stakeholders were identified	6	Clinical Guideline Developer
COSDE00006	2	Participants	Description of how members of each stakeholder group were chosen from within the stakeholder group and how many were invited	4	Clinical Guideline Developer
COSDE00006	2	Participants	Description of how individuals were invited to take part in the consensus process	4	Clinical Guideline Developer
COSDE00006	2	Information sources	Description of all information sources that were used to generated an initial list of outcomes (if used) to provide to participants before and during the consensus process.	8	Clinical Guideline Developer
COSDE00006	2	Information sources	Description of how the outcomes were classified/dropped/combined to make the list manageable	8	Clinical Guideline Developer
COSDE00006	2	Consensus process	Description of how the consensus process was undertaken.	8	Clinical Guideline Developer
COSDE00006	2	Consensus process	Description of what information was presented to participants about the consensus process at its start.	8	Clinical Guideline Developer
COSDE00006	2	Consensus process	Description of what participants were asked to do in each component or round (if multiple rounds used) of the consensus process	6	Clinical Guideline Developer
COSDE00006	2	Consensus process	Description of how the overall group responses were fed back to participants	7	Clinical Guideline Developer
COSDE00006	2	Consensus process	Description of whether non-responders (or partial responders) were invited into subsequent rounds of the consensus process	6	Clinical Guideline Developer
COSDE00006	2	Outcome scoring	Description of how outcomes were scored during the consensus exercise	7	Clinical Guideline Developer
COSDE00006	2	Outcome scoring	Description of how scores were summarised across participants during each stage of the consensus process	7	Clinical Guideline Developer
COSDE00006	2	Definition of consensus	Description of the consensus definition	8	Clinical Guideline Developer
COSDE00006	2	Definition of consensus	Description of the procedure for determining how outcomes were included or excluded from consideration at each stage of the consensus process	7	Clinical Guideline Developer
COSDE00006	2	Software	Description of any software used to administer any survey or analyse the results	2	Clinical Guideline Developer
COSDE00006	2	Participants	Total number of participants invited from each stakeholder group	6	Clinical Guideline Developer
COSDE00006	2	Participants	Description of the participant characteristics	6	Clinical Guideline Developer
COSDE00006	2	Participants	Total number of participants who completed each component or round from each stakeholder group	5	Clinical Guideline Developer
COSDE00006	2	Outcomes	List of all outcomes considered at the outset of the process	7	Clinical Guideline Developer
COSDE00006	2	Outcomes	Description of any new outcomes introduced into the consensus process after it began and how these were introduced	6	Clinical Guideline Developer
COSDE00006	2	Outcomes	Description of any outcomes dropped between rounds, and reasons for this	6	Clinical Guideline Developer
COSDE00006	2	Outcomes	Results for each outcome in each round	4	Clinical Guideline Developer
COSDE00006	2	Outcomes	Description of the group responses for each outcome in the final round	5	Clinical Guideline Developer
COSDE00006	2	Core outcome set	List of outcomes included in the final core outcome set	9	Clinical Guideline Developer
COSDE00006	2	Relevance	Discussion of the relevance of the core outcome set to key groups	7	Clinical Guideline Developer
COSDE00006	2	Barriers	Discussion of barriers to implementation of the core outcome set	6	Clinical Guideline Developer
COSDE00006	2	Limitations	Discussion of the limitations in representativeness from stakeholder groups	5	Clinical Guideline Developer
COSDE00006	2	Limitations	Discussion of the limitations in representativeness in terms of geographical coverage	4	Clinical Guideline Developer
COSDE00006	2	Limitations	Discussion of any other limitations in the COS development process	5	Clinical Guideline Developer
COSDE00006	2	Attrition	Discussion of how attrition between rounds of the consensus process may have impacted on the results	4	Clinical Guideline Developer
COSDE00006	2	Risk of Bias	Discussion of any changes from the protocol (if a protocol existed), the reasons for these changes, and how these changes may have impacted on the results	5	Clinical Guideline Developer
COSDE00006	2	Conclusions	General interpretation of the results in the context of other evidence, and implications for practice and future research	9	Clinical Guideline Developer
COSDE00006	2	Update	Describe any plans to review, re-evaluate and update the core outcome set	4	Clinical Guideline Developer
COSDE00006	2	Implementation/Uptake	Describe any plans to facilitate the uptake of the core outcome set	4	Clinical Guideline Developer
COSDE00006	2	Measurement instruments	Description of the next steps to select measurement instruments	4	Clinical Guideline Developer
COSDE00006	2	Funding	Description of the sources of funding and the role of the funder in the study.	8	Clinical Guideline Developer
COSDE00006	2	Conflicts of interest	Description of any conflicts of interest within the study team	9	Clinical Guideline Developer
COSDE00006	2	Participants	Description of the efforts made to include underrepresented/hard to reach patients/stakeholder groups.	5	Clinical Guideline Developer
COSDE00006	2	Consensus process	Description of the efforts to make the study material patient friendly and understandable	8	Clinical Guideline Developer
COSDE00006	2	Consensus process	Description of how patients were enabled to participate in the consensus process	6	Clinical Guideline Developer
COSDE00006	2	Consensus process	Description of the aspects of the consensus process that differed according to stakeholder group	6	Clinical Guideline Developer
COSDE00006	2	Consensus process	Reason/explanation for the choice of consensus definition	8	Clinical Guideline Developer
COSDE00006	2	Methodological learning points	Description of any lessons learnt when developing the core outcome set	2	Clinical Guideline Developer
COSDE00006	2	Methodological learning points	Descriptions of any challenges of involving various stakeholder groups and how these were overcome	4	Clinical Guideline Developer
COSDE00006	2	Dissemination strategy	Description of plans for disseminating study results to all participants and wider patient community	7	Clinical Guideline Developer
COSDE00006	2	Appendix item	Inclusion of the participant information sheet (PIS)	5	Clinical Guideline Developer
COSDE00008	2	Title	Identification that paper reports development of a core outcome set	6	Trialist
COSDE00008	2	Structured summary	Provide a structured summary including, as applicable background, objectives, data sources, stakeholder eligibility criteria, study methods, results (including a list of the core outcomes), limitations, conclusions, and implications of key findings.	3	Trialist
COSDE00008	2	Rationale	Description of the rationale for the development of a core outcome set in the context of what is already known.	8	Trialist
COSDE00008	2	Objectives	Description of the purpose of the core outcome set to be developed, including explanations of terminology used e.g. core domain, measurement instrument, etc.	8	Trialist
COSDE00008	2	Health condition and context	Description of the specific health condition(s)/context covered by the core outcome set	9	Trialist
COSDE00008	2	Populations	Description of the population(s)covered by the core outcome set	7	Trialist
COSDE00008	2	Interventions	Description of the type(s) of intervention covered by the core outcome set	7	Trialist
COSDE00008	2	Setting	Description of the setting for the core outcome set	6	Trialist
COSDE00008	2	Research design	Description of the research study type(s) the core outcome set was developed for, if applicable	7	Trialist
COSDE00008	2	Protocol	Details of any protocol that was prepared for the process and where the full study protocol or other documentation on the process can be accessed, if available	6	Trialist
COSDE00008	2	Participants	Description of eligibility criteria for participants, including stakeholder groups and the rationale for involving them	8	Trialist
COSDE00008	2	Participants	Description of how stakeholders were identified	7	Trialist
COSDE00008	2	Participants	Description of how members of each stakeholder group were chosen from within the stakeholder group and how many were invited	7	Trialist
COSDE00008	2	Participants	Description of how individuals were invited to take part in the consensus process	6	Trialist
COSDE00008	2	Information sources	Description of all information sources that were used to generated an initial list of outcomes (if used) to provide to participants before and during the consensus process.	7	Trialist
COSDE00008	2	Information sources	Description of how the outcomes were classified/dropped/combined to make the list manageable	8	Trialist
COSDE00008	2	Consensus process	Description of how the consensus process was undertaken.	8	Trialist
COSDE00008	2	Consensus process	Description of what information was presented to participants about the consensus process at its start.	7	Trialist
COSDE00008	2	Consensus process	Description of what participants were asked to do in each component or round (if multiple rounds used) of the consensus process	6	Trialist
COSDE00008	2	Consensus process	Description of how the overall group responses were fed back to participants	6	Trialist
COSDE00008	2	Consensus process	Description of whether non-responders (or partial responders) were invited into subsequent rounds of the consensus process	6	Trialist
COSDE00008	2	Outcome scoring	Description of how outcomes were scored during the consensus exercise	8	Trialist
COSDE00008	2	Outcome scoring	Description of how scores were summarised across participants during each stage of the consensus process	7	Trialist
COSDE00008	2	Definition of consensus	Description of the consensus definition	8	Trialist
COSDE00008	2	Definition of consensus	Description of the procedure for determining how outcomes were included or excluded from consideration at each stage of the consensus process	8	Trialist
COSDE00008	2	Software	Description of any software used to administer any survey or analyse the results	3	Trialist
COSDE00008	2	Participants	Total number of participants invited from each stakeholder group	7	Trialist
COSDE00008	2	Participants	Description of the participant characteristics	7	Trialist
COSDE00008	2	Participants	Total number of participants who completed each component or round from each stakeholder group	7	Trialist
COSDE00008	2	Outcomes	List of all outcomes considered at the outset of the process	9	Trialist
COSDE00008	2	Outcomes	Description of any new outcomes introduced into the consensus process after it began and how these were introduced	8	Trialist
COSDE00008	2	Outcomes	Description of any outcomes dropped between rounds, and reasons for this	8	Trialist
COSDE00008	2	Outcomes	Results for each outcome in each round	6	Trialist
COSDE00008	2	Outcomes	Description of the group responses for each outcome in the final round	8	Trialist
COSDE00008	2	Core outcome set	List of outcomes included in the final core outcome set	9	Trialist
COSDE00008	2	Relevance	Discussion of the relevance of the core outcome set to key groups	7	Trialist
COSDE00008	2	Barriers	Discussion of barriers to implementation of the core outcome set	5	Trialist
COSDE00008	2	Limitations	Discussion of the limitations in representativeness from stakeholder groups	6	Trialist
COSDE00008	2	Limitations	Discussion of the limitations in representativeness in terms of geographical coverage	3	Trialist
COSDE00008	2	Limitations	Discussion of any other limitations in the COS development process	6	Trialist
COSDE00008	2	Attrition	Discussion of how attrition between rounds of the consensus process may have impacted on the results	6	Trialist
COSDE00008	2	Risk of Bias	Discussion of any changes from the protocol (if a protocol existed), the reasons for these changes, and how these changes may have impacted on the results	6	Trialist
COSDE00008	2	Conclusions	General interpretation of the results in the context of other evidence, and implications for practice and future research	8	Trialist
COSDE00008	2	Update	Describe any plans to review, re-evaluate and update the core outcome set	5	Trialist
COSDE00008	2	Implementation/Uptake	Describe any plans to facilitate the uptake of the core outcome set	5	Trialist
COSDE00008	2	Measurement instruments	Description of the next steps to select measurement instruments	6	Trialist
COSDE00008	2	Funding	Description of the sources of funding and the role of the funder in the study.	6	Trialist
COSDE00008	2	Conflicts of interest	Description of any conflicts of interest within the study team	7	Trialist
COSDE00008	2	Participants	Description of the efforts made to include underrepresented/hard to reach patients/stakeholder groups.	5	Trialist
COSDE00008	2	Consensus process	Description of the efforts to make the study material patient friendly and understandable	7	Trialist
COSDE00008	2	Consensus process	Description of how patients were enabled to participate in the consensus process	6	Trialist
COSDE00008	2	Consensus process	Description of the aspects of the consensus process that differed according to stakeholder group	8	Trialist
COSDE00008	2	Consensus process	Reason/explanation for the choice of consensus definition	6	Trialist
COSDE00008	2	Methodological learning points	Description of any lessons learnt when developing the core outcome set	3	Trialist
COSDE00008	2	Methodological learning points	Descriptions of any challenges of involving various stakeholder groups and how these were overcome	4	Trialist
COSDE00008	2	Dissemination strategy	Description of plans for disseminating study results to all participants and wider patient community	3	Trialist
COSDE00008	2	Appendix item	Inclusion of the participant information sheet (PIS)	7	Trialist
COSDE00009	2	Title	Identification that paper reports development of a core outcome set	7	Trialist
COSDE00009	2	Structured summary	Provide a structured summary including, as applicable background, objectives, data sources, stakeholder eligibility criteria, study methods, results (including a list of the core outcomes), limitations, conclusions, and implications of key findings.	8	Trialist
COSDE00009	2	Rationale	Description of the rationale for the development of a core outcome set in the context of what is already known.	9	Trialist
COSDE00009	2	Objectives	Description of the purpose of the core outcome set to be developed, including explanations of terminology used e.g. core domain, measurement instrument, etc.	9	Trialist
COSDE00009	2	Health condition and context	Description of the specific health condition(s)/context covered by the core outcome set	9	Trialist
COSDE00009	2	Populations	Description of the population(s)covered by the core outcome set	9	Trialist
COSDE00009	2	Interventions	Description of the type(s) of intervention covered by the core outcome set	9	Trialist
COSDE00009	2	Setting	Description of the setting for the core outcome set	8	Trialist
COSDE00009	2	Research design	Description of the research study type(s) the core outcome set was developed for, if applicable	9	Trialist
COSDE00009	2	Protocol	Details of any protocol that was prepared for the process and where the full study protocol or other documentation on the process can be accessed, if available	8	Trialist
COSDE00009	2	Participants	Description of eligibility criteria for participants, including stakeholder groups and the rationale for involving them	9	Trialist
COSDE00009	2	Participants	Description of how stakeholders were identified	8	Trialist
COSDE00009	2	Participants	Description of how members of each stakeholder group were chosen from within the stakeholder group and how many were invited	7	Trialist
COSDE00009	2	Participants	Description of how individuals were invited to take part in the consensus process	9	Trialist
COSDE00009	2	Information sources	Description of all information sources that were used to generated an initial list of outcomes (if used) to provide to participants before and during the consensus process.	8	Trialist
COSDE00009	2	Information sources	Description of how the outcomes were classified/dropped/combined to make the list manageable	8	Trialist
COSDE00009	2	Consensus process	Description of how the consensus process was undertaken.	9	Trialist
COSDE00009	2	Consensus process	Description of what information was presented to participants about the consensus process at its start.	9	Trialist
COSDE00009	2	Consensus process	Description of what participants were asked to do in each component or round (if multiple rounds used) of the consensus process	9	Trialist
COSDE00009	2	Consensus process	Description of how the overall group responses were fed back to participants	5	Trialist
COSDE00009	2	Consensus process	Description of whether non-responders (or partial responders) were invited into subsequent rounds of the consensus process	5	Trialist
COSDE00009	2	Outcome scoring	Description of how outcomes were scored during the consensus exercise	8	Trialist
COSDE00009	2	Outcome scoring	Description of how scores were summarised across participants during each stage of the consensus process	8	Trialist
COSDE00009	2	Definition of consensus	Description of the consensus definition	9	Trialist
COSDE00009	2	Definition of consensus	Description of the procedure for determining how outcomes were included or excluded from consideration at each stage of the consensus process	8	Trialist
COSDE00009	2	Software	Description of any software used to administer any survey or analyse the results	5	Trialist
COSDE00009	2	Participants	Total number of participants invited from each stakeholder group	9	Trialist
COSDE00009	2	Participants	Description of the participant characteristics	9	Trialist
COSDE00009	2	Participants	Total number of participants who completed each component or round from each stakeholder group	8	Trialist
COSDE00009	2	Outcomes	List of all outcomes considered at the outset of the process	9	Trialist
COSDE00009	2	Outcomes	Description of any new outcomes introduced into the consensus process after it began and how these were introduced	9	Trialist
COSDE00009	2	Outcomes	Description of any outcomes dropped between rounds, and reasons for this	9	Trialist
COSDE00009	2	Outcomes	Results for each outcome in each round	9	Trialist
COSDE00009	2	Outcomes	Description of the group responses for each outcome in the final round	9	Trialist
COSDE00009	2	Core outcome set	List of outcomes included in the final core outcome set	9	Trialist
COSDE00009	2	Relevance	Discussion of the relevance of the core outcome set to key groups	7	Trialist
COSDE00009	2	Barriers	Discussion of barriers to implementation of the core outcome set	8	Trialist
COSDE00009	2	Limitations	Discussion of the limitations in representativeness from stakeholder groups	8	Trialist
COSDE00009	2	Limitations	Discussion of the limitations in representativeness in terms of geographical coverage	7	Trialist
COSDE00009	2	Limitations	Discussion of any other limitations in the COS development process	8	Trialist
COSDE00009	2	Attrition	Discussion of how attrition between rounds of the consensus process may have impacted on the results	9	Trialist
COSDE00009	2	Risk of Bias	Discussion of any changes from the protocol (if a protocol existed), the reasons for these changes, and how these changes may have impacted on the results	9	Trialist
COSDE00009	2	Conclusions	General interpretation of the results in the context of other evidence, and implications for practice and future research	9	Trialist
COSDE00009	2	Update	Describe any plans to review, re-evaluate and update the core outcome set	7	Trialist
COSDE00009	2	Implementation/Uptake	Describe any plans to facilitate the uptake of the core outcome set	6	Trialist
COSDE00009	2	Measurement instruments	Description of the next steps to select measurement instruments	5	Trialist
COSDE00009	2	Funding	Description of the sources of funding and the role of the funder in the study.	8	Trialist
COSDE00009	2	Conflicts of interest	Description of any conflicts of interest within the study team	9	Trialist
COSDE00009	2	Participants	Description of the efforts made to include underrepresented/hard to reach patients/stakeholder groups.	8	Trialist
COSDE00009	2	Consensus process	Description of the efforts to make the study material patient friendly and understandable	9	Trialist
COSDE00009	2	Consensus process	Description of how patients were enabled to participate in the consensus process	7	Trialist
COSDE00009	2	Consensus process	Description of the aspects of the consensus process that differed according to stakeholder group	6	Trialist
COSDE00009	2	Consensus process	Reason/explanation for the choice of consensus definition	9	Trialist
COSDE00009	2	Methodological learning points	Description of any lessons learnt when developing the core outcome set	4	Trialist
COSDE00009	2	Methodological learning points	Descriptions of any challenges of involving various stakeholder groups and how these were overcome	5	Trialist
COSDE00009	2	Dissemination strategy	Description of plans for disseminating study results to all participants and wider patient community	5	Trialist
COSDE00009	2	Appendix item	Inclusion of the participant information sheet (PIS)	5	Trialist
COSDE00010	2	Title	Identification that paper reports development of a core outcome set	9	Systematic Reviewer
COSDE00010	2	Structured summary	Provide a structured summary including, as applicable background, objectives, data sources, stakeholder eligibility criteria, study methods, results (including a list of the core outcomes), limitations, conclusions, and implications of key findings.	8	Systematic Reviewer
COSDE00010	2	Rationale	Description of the rationale for the development of a core outcome set in the context of what is already known.	9	Systematic Reviewer
COSDE00010	2	Objectives	Description of the purpose of the core outcome set to be developed, including explanations of terminology used e.g. core domain, measurement instrument, etc.	9	Systematic Reviewer
COSDE00010	2	Health condition and context	Description of the specific health condition(s)/context covered by the core outcome set	9	Systematic Reviewer
COSDE00010	2	Populations	Description of the population(s)covered by the core outcome set	9	Systematic Reviewer
COSDE00010	2	Interventions	Description of the type(s) of intervention covered by the core outcome set	9	Systematic Reviewer
COSDE00010	2	Setting	Description of the setting for the core outcome set	6	Systematic Reviewer
COSDE00010	2	Research design	Description of the research study type(s) the core outcome set was developed for, if applicable	7	Systematic Reviewer
COSDE00010	2	Protocol	Details of any protocol that was prepared for the process and where the full study protocol or other documentation on the process can be accessed, if available	7	Systematic Reviewer
COSDE00010	2	Participants	Description of eligibility criteria for participants, including stakeholder groups and the rationale for involving them	8	Systematic Reviewer
COSDE00010	2	Participants	Description of how stakeholders were identified	8	Systematic Reviewer
COSDE00010	2	Participants	Description of how members of each stakeholder group were chosen from within the stakeholder group and how many were invited	9	Systematic Reviewer
COSDE00010	2	Participants	Description of how individuals were invited to take part in the consensus process	6	Systematic Reviewer
COSDE00010	2	Information sources	Description of all information sources that were used to generated an initial list of outcomes (if used) to provide to participants before and during the consensus process.	8	Systematic Reviewer
COSDE00010	2	Information sources	Description of how the outcomes were classified/dropped/combined to make the list manageable	7	Systematic Reviewer
COSDE00010	2	Consensus process	Description of how the consensus process was undertaken.	7	Systematic Reviewer
COSDE00010	2	Consensus process	Description of what information was presented to participants about the consensus process at its start.	7	Systematic Reviewer
COSDE00010	2	Consensus process	Description of what participants were asked to do in each component or round (if multiple rounds used) of the consensus process	7	Systematic Reviewer
COSDE00010	2	Consensus process	Description of how the overall group responses were fed back to participants	7	Systematic Reviewer
COSDE00010	2	Consensus process	Description of whether non-responders (or partial responders) were invited into subsequent rounds of the consensus process	6	Systematic Reviewer
COSDE00010	2	Outcome scoring	Description of how outcomes were scored during the consensus exercise	8	Systematic Reviewer
COSDE00010	2	Outcome scoring	Description of how scores were summarised across participants during each stage of the consensus process	8	Systematic Reviewer
COSDE00010	2	Definition of consensus	Description of the consensus definition	9	Systematic Reviewer
COSDE00010	2	Definition of consensus	Description of the procedure for determining how outcomes were included or excluded from consideration at each stage of the consensus process	9	Systematic Reviewer
COSDE00010	2	Software	Description of any software used to administer any survey or analyse the results	5	Systematic Reviewer
COSDE00010	2	Participants	Total number of participants invited from each stakeholder group	7	Systematic Reviewer
COSDE00010	2	Participants	Description of the participant characteristics	8	Systematic Reviewer
COSDE00010	2	Participants	Total number of participants who completed each component or round from each stakeholder group	7	Systematic Reviewer
COSDE00010	2	Outcomes	List of all outcomes considered at the outset of the process	8	Systematic Reviewer
COSDE00010	2	Outcomes	Description of any new outcomes introduced into the consensus process after it began and how these were introduced	8	Systematic Reviewer
COSDE00010	2	Outcomes	Description of any outcomes dropped between rounds, and reasons for this	8	Systematic Reviewer
COSDE00010	2	Outcomes	Results for each outcome in each round	7	Systematic Reviewer
COSDE00010	2	Outcomes	Description of the group responses for each outcome in the final round	7	Systematic Reviewer
COSDE00010	2	Core outcome set	List of outcomes included in the final core outcome set	9	Systematic Reviewer
COSDE00010	2	Relevance	Discussion of the relevance of the core outcome set to key groups	8	Systematic Reviewer
COSDE00010	2	Barriers	Discussion of barriers to implementation of the core outcome set	8	Systematic Reviewer
COSDE00010	2	Limitations	Discussion of the limitations in representativeness from stakeholder groups	8	Systematic Reviewer
COSDE00010	2	Limitations	Discussion of the limitations in representativeness in terms of geographical coverage	6	Systematic Reviewer
COSDE00010	2	Limitations	Discussion of any other limitations in the COS development process	7	Systematic Reviewer
COSDE00010	2	Attrition	Discussion of how attrition between rounds of the consensus process may have impacted on the results	8	Systematic Reviewer
COSDE00010	2	Risk of Bias	Discussion of any changes from the protocol (if a protocol existed), the reasons for these changes, and how these changes may have impacted on the results	8	Systematic Reviewer
COSDE00010	2	Conclusions	General interpretation of the results in the context of other evidence, and implications for practice and future research	8	Systematic Reviewer
COSDE00010	2	Update	Describe any plans to review, re-evaluate and update the core outcome set	6	Systematic Reviewer
COSDE00010	2	Implementation/Uptake	Describe any plans to facilitate the uptake of the core outcome set	6	Systematic Reviewer
COSDE00010	2	Measurement instruments	Description of the next steps to select measurement instruments	7	Systematic Reviewer
COSDE00010	2	Funding	Description of the sources of funding and the role of the funder in the study.	9	Systematic Reviewer
COSDE00010	2	Conflicts of interest	Description of any conflicts of interest within the study team	9	Systematic Reviewer
COSDE00010	2	Participants	Description of the efforts made to include underrepresented/hard to reach patients/stakeholder groups.	5	Systematic Reviewer
COSDE00010	2	Consensus process	Description of the efforts to make the study material patient friendly and understandable	7	Systematic Reviewer
COSDE00010	2	Consensus process	Description of how patients were enabled to participate in the consensus process	7	Systematic Reviewer
COSDE00010	2	Consensus process	Description of the aspects of the consensus process that differed according to stakeholder group	7	Systematic Reviewer
COSDE00010	2	Consensus process	Reason/explanation for the choice of consensus definition	6	Systematic Reviewer
COSDE00010	2	Methodological learning points	Description of any lessons learnt when developing the core outcome set	6	Systematic Reviewer
COSDE00010	2	Methodological learning points	Descriptions of any challenges of involving various stakeholder groups and how these were overcome	5	Systematic Reviewer
COSDE00010	2	Dissemination strategy	Description of plans for disseminating study results to all participants and wider patient community	6	Systematic Reviewer
COSDE00010	2	Appendix item	Inclusion of the participant information sheet (PIS)	6	Systematic Reviewer
COSDE00011	2	Title	Identification that paper reports development of a core outcome set	9	Trialist
COSDE00011	2	Structured summary	Provide a structured summary including, as applicable background, objectives, data sources, stakeholder eligibility criteria, study methods, results (including a list of the core outcomes), limitations, conclusions, and implications of key findings.	8	Trialist
COSDE00011	2	Rationale	Description of the rationale for the development of a core outcome set in the context of what is already known.	8	Trialist
COSDE00011	2	Objectives	Description of the purpose of the core outcome set to be developed, including explanations of terminology used e.g. core domain, measurement instrument, etc.	9	Trialist
COSDE00011	2	Health condition and context	Description of the specific health condition(s)/context covered by the core outcome set	9	Trialist
COSDE00011	2	Populations	Description of the population(s)covered by the core outcome set	9	Trialist
COSDE00011	2	Interventions	Description of the type(s) of intervention covered by the core outcome set	8	Trialist
COSDE00011	2	Setting	Description of the setting for the core outcome set	7	Trialist
COSDE00011	2	Research design	Description of the research study type(s) the core outcome set was developed for, if applicable	8	Trialist
COSDE00011	2	Protocol	Details of any protocol that was prepared for the process and where the full study protocol or other documentation on the process can be accessed, if available	8	Trialist
COSDE00011	2	Participants	Description of eligibility criteria for participants, including stakeholder groups and the rationale for involving them	8	Trialist
COSDE00011	2	Participants	Description of how stakeholders were identified	8	Trialist
COSDE00011	2	Participants	Description of how members of each stakeholder group were chosen from within the stakeholder group and how many were invited	7	Trialist
COSDE00011	2	Participants	Description of how individuals were invited to take part in the consensus process	7	Trialist
COSDE00011	2	Information sources	Description of all information sources that were used to generated an initial list of outcomes (if used) to provide to participants before and during the consensus process.	9	Trialist
COSDE00011	2	Information sources	Description of how the outcomes were classified/dropped/combined to make the list manageable	8	Trialist
COSDE00011	2	Consensus process	Description of how the consensus process was undertaken.	9	Trialist
COSDE00011	2	Consensus process	Description of what information was presented to participants about the consensus process at its start.	8	Trialist
COSDE00011	2	Consensus process	Description of what participants were asked to do in each component or round (if multiple rounds used) of the consensus process	8	Trialist
COSDE00011	2	Consensus process	Description of how the overall group responses were fed back to participants	8	Trialist
COSDE00011	2	Consensus process	Description of whether non-responders (or partial responders) were invited into subsequent rounds of the consensus process	6	Trialist
COSDE00011	2	Outcome scoring	Description of how outcomes were scored during the consensus exercise	9	Trialist
COSDE00011	2	Outcome scoring	Description of how scores were summarised across participants during each stage of the consensus process	8	Trialist
COSDE00011	2	Definition of consensus	Description of the consensus definition	9	Trialist
COSDE00011	2	Definition of consensus	Description of the procedure for determining how outcomes were included or excluded from consideration at each stage of the consensus process	8	Trialist
COSDE00011	2	Software	Description of any software used to administer any survey or analyse the results	4	Trialist
COSDE00011	2	Participants	Total number of participants invited from each stakeholder group	7	Trialist
COSDE00011	2	Participants	Description of the participant characteristics	7	Trialist
COSDE00011	2	Participants	Total number of participants who completed each component or round from each stakeholder group	8	Trialist
COSDE00011	2	Outcomes	List of all outcomes considered at the outset of the process	8	Trialist
COSDE00011	2	Outcomes	Description of any new outcomes introduced into the consensus process after it began and how these were introduced	8	Trialist
COSDE00011	2	Outcomes	Description of any outcomes dropped between rounds, and reasons for this	8	Trialist
COSDE00011	2	Outcomes	Results for each outcome in each round	6	Trialist
COSDE00011	2	Outcomes	Description of the group responses for each outcome in the final round	7	Trialist
COSDE00011	2	Core outcome set	List of outcomes included in the final core outcome set	9	Trialist
COSDE00011	2	Relevance	Discussion of the relevance of the core outcome set to key groups	6	Trialist
COSDE00011	2	Barriers	Discussion of barriers to implementation of the core outcome set	5	Trialist
COSDE00011	2	Limitations	Discussion of the limitations in representativeness from stakeholder groups	6	Trialist
COSDE00011	2	Limitations	Discussion of the limitations in representativeness in terms of geographical coverage	5	Trialist
COSDE00011	2	Limitations	Discussion of any other limitations in the COS development process	6	Trialist
COSDE00011	2	Attrition	Discussion of how attrition between rounds of the consensus process may have impacted on the results	5	Trialist
COSDE00011	2	Risk of Bias	Discussion of any changes from the protocol (if a protocol existed), the reasons for these changes, and how these changes may have impacted on the results	8	Trialist
COSDE00011	2	Conclusions	General interpretation of the results in the context of other evidence, and implications for practice and future research	8	Trialist
COSDE00011	2	Update	Describe any plans to review, re-evaluate and update the core outcome set	6	Trialist
COSDE00011	2	Implementation/Uptake	Describe any plans to facilitate the uptake of the core outcome set	6	Trialist
COSDE00011	2	Measurement instruments	Description of the next steps to select measurement instruments	6	Trialist
COSDE00011	2	Funding	Description of the sources of funding and the role of the funder in the study.	5	Trialist
COSDE00011	2	Conflicts of interest	Description of any conflicts of interest within the study team	8	Trialist
COSDE00011	2	Participants	Description of the efforts made to include underrepresented/hard to reach patients/stakeholder groups.	3	Trialist
COSDE00011	2	Consensus process	Description of the efforts to make the study material patient friendly and understandable	3	Trialist
COSDE00011	2	Consensus process	Description of how patients were enabled to participate in the consensus process	3	Trialist
COSDE00011	2	Consensus process	Description of the aspects of the consensus process that differed according to stakeholder group	7	Trialist
COSDE00011	2	Consensus process	Reason/explanation for the choice of consensus definition	8	Trialist
COSDE00011	2	Methodological learning points	Description of any lessons learnt when developing the core outcome set	4	Trialist
COSDE00011	2	Methodological learning points	Descriptions of any challenges of involving various stakeholder groups and how these were overcome	3	Trialist
COSDE00011	2	Dissemination strategy	Description of plans for disseminating study results to all participants and wider patient community	2	Trialist
COSDE00011	2	Appendix item	Inclusion of the participant information sheet (PIS)	1	Trialist
COSDE00013	2	Title	Identification that paper reports development of a core outcome set	8	Journal Editor
COSDE00013	2	Structured summary	Provide a structured summary including, as applicable background, objectives, data sources, stakeholder eligibility criteria, study methods, results (including a list of the core outcomes), limitations, conclusions, and implications of key findings.	8	Journal Editor
COSDE00013	2	Rationale	Description of the rationale for the development of a core outcome set in the context of what is already known.	7	Journal Editor
COSDE00013	2	Objectives	Description of the purpose of the core outcome set to be developed, including explanations of terminology used e.g. core domain, measurement instrument, etc.	7	Journal Editor
COSDE00013	2	Health condition and context	Description of the specific health condition(s)/context covered by the core outcome set	7	Journal Editor
COSDE00013	2	Populations	Description of the population(s)covered by the core outcome set	7	Journal Editor
COSDE00013	2	Interventions	Description of the type(s) of intervention covered by the core outcome set	8	Journal Editor
COSDE00013	2	Setting	Description of the setting for the core outcome set	2	Journal Editor
COSDE00013	2	Research design	Description of the research study type(s) the core outcome set was developed for, if applicable	6	Journal Editor
COSDE00013	2	Protocol	Details of any protocol that was prepared for the process and where the full study protocol or other documentation on the process can be accessed, if available	6	Journal Editor
COSDE00013	2	Participants	Description of eligibility criteria for participants, including stakeholder groups and the rationale for involving them	8	Journal Editor
COSDE00013	2	Participants	Description of how stakeholders were identified	6	Journal Editor
COSDE00013	2	Participants	Description of how members of each stakeholder group were chosen from within the stakeholder group and how many were invited	8	Journal Editor
COSDE00013	2	Participants	Description of how individuals were invited to take part in the consensus process	3	Journal Editor
COSDE00013	2	Information sources	Description of all information sources that were used to generated an initial list of outcomes (if used) to provide to participants before and during the consensus process.	6	Journal Editor
COSDE00013	2	Information sources	Description of how the outcomes were classified/dropped/combined to make the list manageable	5	Journal Editor
COSDE00013	2	Consensus process	Description of how the consensus process was undertaken.	3	Journal Editor
COSDE00013	2	Consensus process	Description of what information was presented to participants about the consensus process at its start.	2	Journal Editor
COSDE00013	2	Consensus process	Description of what participants were asked to do in each component or round (if multiple rounds used) of the consensus process	2	Journal Editor
COSDE00013	2	Consensus process	Description of how the overall group responses were fed back to participants	4	Journal Editor
COSDE00013	2	Consensus process	Description of whether non-responders (or partial responders) were invited into subsequent rounds of the consensus process	2	Journal Editor
COSDE00013	2	Outcome scoring	Description of how outcomes were scored during the consensus exercise	8	Journal Editor
COSDE00013	2	Outcome scoring	Description of how scores were summarised across participants during each stage of the consensus process	8	Journal Editor
COSDE00013	2	Definition of consensus	Description of the consensus definition	9	Journal Editor
COSDE00013	2	Definition of consensus	Description of the procedure for determining how outcomes were included or excluded from consideration at each stage of the consensus process	8	Journal Editor
COSDE00013	2	Software	Description of any software used to administer any survey or analyse the results	4	Journal Editor
COSDE00013	2	Participants	Total number of participants invited from each stakeholder group	8	Journal Editor
COSDE00013	2	Participants	Description of the participant characteristics	8	Journal Editor
COSDE00013	2	Participants	Total number of participants who completed each component or round from each stakeholder group	8	Journal Editor
COSDE00013	2	Outcomes	List of all outcomes considered at the outset of the process	7	Journal Editor
COSDE00013	2	Outcomes	Description of any new outcomes introduced into the consensus process after it began and how these were introduced	7	Journal Editor
COSDE00013	2	Outcomes	Description of any outcomes dropped between rounds, and reasons for this	7	Journal Editor
COSDE00013	2	Outcomes	Results for each outcome in each round	3	Journal Editor
COSDE00013	2	Outcomes	Description of the group responses for each outcome in the final round	7	Journal Editor
COSDE00013	2	Core outcome set	List of outcomes included in the final core outcome set	9	Journal Editor
COSDE00013	2	Relevance	Discussion of the relevance of the core outcome set to key groups	8	Journal Editor
COSDE00013	2	Barriers	Discussion of barriers to implementation of the core outcome set	8	Journal Editor
COSDE00013	2	Limitations	Discussion of the limitations in representativeness from stakeholder groups	5	Journal Editor
COSDE00013	2	Limitations	Discussion of the limitations in representativeness in terms of geographical coverage	4	Journal Editor
COSDE00013	2	Limitations	Discussion of any other limitations in the COS development process	6	Journal Editor
COSDE00013	2	Attrition	Discussion of how attrition between rounds of the consensus process may have impacted on the results	7	Journal Editor
COSDE00013	2	Risk of Bias	Discussion of any changes from the protocol (if a protocol existed), the reasons for these changes, and how these changes may have impacted on the results	8	Journal Editor
COSDE00013	2	Conclusions	General interpretation of the results in the context of other evidence, and implications for practice and future research	8	Journal Editor
COSDE00013	2	Update	Describe any plans to review, re-evaluate and update the core outcome set	6	Journal Editor
COSDE00013	2	Implementation/Uptake	Describe any plans to facilitate the uptake of the core outcome set	5	Journal Editor
COSDE00013	2	Measurement instruments	Description of the next steps to select measurement instruments	6	Journal Editor
COSDE00013	2	Funding	Description of the sources of funding and the role of the funder in the study.	8	Journal Editor
COSDE00013	2	Conflicts of interest	Description of any conflicts of interest within the study team	9	Journal Editor
COSDE00013	2	Participants	Description of the efforts made to include underrepresented/hard to reach patients/stakeholder groups.	4	Journal Editor
COSDE00013	2	Consensus process	Description of the efforts to make the study material patient friendly and understandable	2	Journal Editor
COSDE00013	2	Consensus process	Description of how patients were enabled to participate in the consensus process	2	Journal Editor
COSDE00013	2	Consensus process	Description of the aspects of the consensus process that differed according to stakeholder group	3	Journal Editor
COSDE00013	2	Consensus process	Reason/explanation for the choice of consensus definition	4	Journal Editor
COSDE00013	2	Methodological learning points	Description of any lessons learnt when developing the core outcome set	3	Journal Editor
COSDE00013	2	Methodological learning points	Descriptions of any challenges of involving various stakeholder groups and how these were overcome	2	Journal Editor
COSDE00013	2	Dissemination strategy	Description of plans for disseminating study results to all participants and wider patient community	5	Journal Editor
COSDE00013	2	Appendix item	Inclusion of the participant information sheet (PIS)	2	Journal Editor
COSDE00014	2	Title	Identification that paper reports development of a core outcome set	9	Systematic Reviewer
COSDE00014	2	Structured summary	Provide a structured summary including, as applicable background, objectives, data sources, stakeholder eligibility criteria, study methods, results (including a list of the core outcomes), limitations, conclusions, and implications of key findings.	8	Systematic Reviewer
COSDE00014	2	Rationale	Description of the rationale for the development of a core outcome set in the context of what is already known.	7	Systematic Reviewer
COSDE00014	2	Objectives	Description of the purpose of the core outcome set to be developed, including explanations of terminology used e.g. core domain, measurement instrument, etc.	7	Systematic Reviewer
COSDE00014	2	Health condition and context	Description of the specific health condition(s)/context covered by the core outcome set	8	Systematic Reviewer
COSDE00014	2	Populations	Description of the population(s)covered by the core outcome set	8	Systematic Reviewer
COSDE00014	2	Interventions	Description of the type(s) of intervention covered by the core outcome set	8	Systematic Reviewer
COSDE00014	2	Setting	Description of the setting for the core outcome set	8	Systematic Reviewer
COSDE00014	2	Research design	Description of the research study type(s) the core outcome set was developed for, if applicable	7	Systematic Reviewer
COSDE00014	2	Protocol	Details of any protocol that was prepared for the process and where the full study protocol or other documentation on the process can be accessed, if available	7	Systematic Reviewer
COSDE00014	2	Participants	Description of eligibility criteria for participants, including stakeholder groups and the rationale for involving them	8	Systematic Reviewer
COSDE00014	2	Participants	Description of how stakeholders were identified	7	Systematic Reviewer
COSDE00014	2	Participants	Description of how members of each stakeholder group were chosen from within the stakeholder group and how many were invited	7	Systematic Reviewer
COSDE00014	2	Participants	Description of how individuals were invited to take part in the consensus process	7	Systematic Reviewer
COSDE00014	2	Information sources	Description of all information sources that were used to generated an initial list of outcomes (if used) to provide to participants before and during the consensus process.	8	Systematic Reviewer
COSDE00014	2	Information sources	Description of how the outcomes were classified/dropped/combined to make the list manageable	8	Systematic Reviewer
COSDE00014	2	Consensus process	Description of how the consensus process was undertaken.	8	Systematic Reviewer
COSDE00014	2	Consensus process	Description of what information was presented to participants about the consensus process at its start.	8	Systematic Reviewer
COSDE00014	2	Consensus process	Description of what participants were asked to do in each component or round (if multiple rounds used) of the consensus process	8	Systematic Reviewer
COSDE00014	2	Consensus process	Description of how the overall group responses were fed back to participants	7	Systematic Reviewer
COSDE00014	2	Consensus process	Description of whether non-responders (or partial responders) were invited into subsequent rounds of the consensus process	8	Systematic Reviewer
COSDE00014	2	Outcome scoring	Description of how outcomes were scored during the consensus exercise	8	Systematic Reviewer
COSDE00014	2	Outcome scoring	Description of how scores were summarised across participants during each stage of the consensus process	8	Systematic Reviewer
COSDE00014	2	Definition of consensus	Description of the consensus definition	8	Systematic Reviewer
COSDE00014	2	Definition of consensus	Description of the procedure for determining how outcomes were included or excluded from consideration at each stage of the consensus process	8	Systematic Reviewer
COSDE00014	2	Software	Description of any software used to administer any survey or analyse the results	6	Systematic Reviewer
COSDE00014	2	Participants	Total number of participants invited from each stakeholder group	7	Systematic Reviewer
COSDE00014	2	Participants	Description of the participant characteristics	7	Systematic Reviewer
COSDE00014	2	Participants	Total number of participants who completed each component or round from each stakeholder group	5	Systematic Reviewer
COSDE00014	2	Outcomes	List of all outcomes considered at the outset of the process	7	Systematic Reviewer
COSDE00014	2	Outcomes	Description of any new outcomes introduced into the consensus process after it began and how these were introduced	7	Systematic Reviewer
COSDE00014	2	Outcomes	Description of any outcomes dropped between rounds, and reasons for this	7	Systematic Reviewer
COSDE00014	2	Outcomes	Results for each outcome in each round	7	Systematic Reviewer
COSDE00014	2	Outcomes	Description of the group responses for each outcome in the final round	7	Systematic Reviewer
COSDE00014	2	Core outcome set	List of outcomes included in the final core outcome set	9	Systematic Reviewer
COSDE00014	2	Relevance	Discussion of the relevance of the core outcome set to key groups	7	Systematic Reviewer
COSDE00014	2	Barriers	Discussion of barriers to implementation of the core outcome set	7	Systematic Reviewer
COSDE00014	2	Limitations	Discussion of the limitations in representativeness from stakeholder groups	7	Systematic Reviewer
COSDE00014	2	Limitations	Discussion of the limitations in representativeness in terms of geographical coverage	6	Systematic Reviewer
COSDE00014	2	Limitations	Discussion of any other limitations in the COS development process	7	Systematic Reviewer
COSDE00014	2	Attrition	Discussion of how attrition between rounds of the consensus process may have impacted on the results	7	Systematic Reviewer
COSDE00014	2	Risk of Bias	Discussion of any changes from the protocol (if a protocol existed), the reasons for these changes, and how these changes may have impacted on the results	7	Systematic Reviewer
COSDE00014	2	Conclusions	General interpretation of the results in the context of other evidence, and implications for practice and future research	8	Systematic Reviewer
COSDE00014	2	Update	Describe any plans to review, re-evaluate and update the core outcome set	6	Systematic Reviewer
COSDE00014	2	Implementation/Uptake	Describe any plans to facilitate the uptake of the core outcome set	7	Systematic Reviewer
COSDE00014	2	Measurement instruments	Description of the next steps to select measurement instruments	7	Systematic Reviewer
COSDE00014	2	Funding	Description of the sources of funding and the role of the funder in the study.	7	Systematic Reviewer
COSDE00014	2	Conflicts of interest	Description of any conflicts of interest within the study team	8	Systematic Reviewer
COSDE00014	2	Participants	Description of the efforts made to include underrepresented/hard to reach patients/stakeholder groups.	7	Systematic Reviewer
COSDE00014	2	Consensus process	Description of the efforts to make the study material patient friendly and understandable	7	Systematic Reviewer
COSDE00014	2	Consensus process	Description of how patients were enabled to participate in the consensus process	7	Systematic Reviewer
COSDE00014	2	Consensus process	Description of the aspects of the consensus process that differed according to stakeholder group	7	Systematic Reviewer
COSDE00014	2	Consensus process	Reason/explanation for the choice of consensus definition	6	Systematic Reviewer
COSDE00014	2	Methodological learning points	Description of any lessons learnt when developing the core outcome set	6	Systematic Reviewer
COSDE00014	2	Methodological learning points	Descriptions of any challenges of involving various stakeholder groups and how these were overcome	6	Systematic Reviewer
COSDE00014	2	Dissemination strategy	Description of plans for disseminating study results to all participants and wider patient community	7	Systematic Reviewer
COSDE00014	2	Appendix item	Inclusion of the participant information sheet (PIS)	5	Systematic Reviewer
COSDE00015	2	Title	Identification that paper reports development of a core outcome set	7	Journal Editor
COSDE00015	2	Structured summary	Provide a structured summary including, as applicable background, objectives, data sources, stakeholder eligibility criteria, study methods, results (including a list of the core outcomes), limitations, conclusions, and implications of key findings.	8	Journal Editor
COSDE00015	2	Rationale	Description of the rationale for the development of a core outcome set in the context of what is already known.	8	Journal Editor
COSDE00015	2	Objectives	Description of the purpose of the core outcome set to be developed, including explanations of terminology used e.g. core domain, measurement instrument, etc.	9	Journal Editor
COSDE00015	2	Health condition and context	Description of the specific health condition(s)/context covered by the core outcome set	9	Journal Editor
COSDE00015	2	Populations	Description of the population(s)covered by the core outcome set	9	Journal Editor
COSDE00015	2	Interventions	Description of the type(s) of intervention covered by the core outcome set	8	Journal Editor
COSDE00015	2	Setting	Description of the setting for the core outcome set	8	Journal Editor
COSDE00015	2	Research design	Description of the research study type(s) the core outcome set was developed for, if applicable	9	Journal Editor
COSDE00015	2	Protocol	Details of any protocol that was prepared for the process and where the full study protocol or other documentation on the process can be accessed, if available	8	Journal Editor
COSDE00015	2	Participants	Description of eligibility criteria for participants, including stakeholder groups and the rationale for involving them	7	Journal Editor
COSDE00015	2	Participants	Description of how stakeholders were identified	7	Journal Editor
COSDE00015	2	Participants	Description of how members of each stakeholder group were chosen from within the stakeholder group and how many were invited	5	Journal Editor
COSDE00015	2	Participants	Description of how individuals were invited to take part in the consensus process	5	Journal Editor
COSDE00015	2	Information sources	Description of all information sources that were used to generated an initial list of outcomes (if used) to provide to participants before and during the consensus process.	7	Journal Editor
COSDE00015	2	Information sources	Description of how the outcomes were classified/dropped/combined to make the list manageable	8	Journal Editor
COSDE00015	2	Consensus process	Description of how the consensus process was undertaken.	8	Journal Editor
COSDE00015	2	Consensus process	Description of what information was presented to participants about the consensus process at its start.	9	Journal Editor
COSDE00015	2	Consensus process	Description of what participants were asked to do in each component or round (if multiple rounds used) of the consensus process	6	Journal Editor
COSDE00015	2	Consensus process	Description of how the overall group responses were fed back to participants	6	Journal Editor
COSDE00015	2	Consensus process	Description of whether non-responders (or partial responders) were invited into subsequent rounds of the consensus process	6	Journal Editor
COSDE00015	2	Outcome scoring	Description of how outcomes were scored during the consensus exercise	9	Journal Editor
COSDE00015	2	Outcome scoring	Description of how scores were summarised across participants during each stage of the consensus process	8	Journal Editor
COSDE00015	2	Definition of consensus	Description of the consensus definition	9	Journal Editor
COSDE00015	2	Definition of consensus	Description of the procedure for determining how outcomes were included or excluded from consideration at each stage of the consensus process	9	Journal Editor
COSDE00015	2	Software	Description of any software used to administer any survey or analyse the results	5	Journal Editor
COSDE00015	2	Participants	Total number of participants invited from each stakeholder group	7	Journal Editor
COSDE00015	2	Participants	Description of the participant characteristics	7	Journal Editor
COSDE00015	2	Participants	Total number of participants who completed each component or round from each stakeholder group	6	Journal Editor
COSDE00015	2	Outcomes	List of all outcomes considered at the outset of the process	6	Journal Editor
COSDE00015	2	Outcomes	Description of any new outcomes introduced into the consensus process after it began and how these were introduced	7	Journal Editor
COSDE00015	2	Outcomes	Description of any outcomes dropped between rounds, and reasons for this	7	Journal Editor
COSDE00015	2	Outcomes	Results for each outcome in each round	7	Journal Editor
COSDE00015	2	Outcomes	Description of the group responses for each outcome in the final round	7	Journal Editor
COSDE00015	2	Core outcome set	List of outcomes included in the final core outcome set	9	Journal Editor
COSDE00015	2	Relevance	Discussion of the relevance of the core outcome set to key groups	6	Journal Editor
COSDE00015	2	Barriers	Discussion of barriers to implementation of the core outcome set	6	Journal Editor
COSDE00015	2	Limitations	Discussion of the limitations in representativeness from stakeholder groups	6	Journal Editor
COSDE00015	2	Limitations	Discussion of the limitations in representativeness in terms of geographical coverage	6	Journal Editor
COSDE00015	2	Limitations	Discussion of any other limitations in the COS development process	5	Journal Editor
COSDE00015	2	Attrition	Discussion of how attrition between rounds of the consensus process may have impacted on the results	6	Journal Editor
COSDE00015	2	Risk of Bias	Discussion of any changes from the protocol (if a protocol existed), the reasons for these changes, and how these changes may have impacted on the results	7	Journal Editor
COSDE00015	2	Conclusions	General interpretation of the results in the context of other evidence, and implications for practice and future research	9	Journal Editor
COSDE00015	2	Update	Describe any plans to review, re-evaluate and update the core outcome set	7	Journal Editor
COSDE00015	2	Implementation/Uptake	Describe any plans to facilitate the uptake of the core outcome set	7	Journal Editor
COSDE00015	2	Measurement instruments	Description of the next steps to select measurement instruments	6	Journal Editor
COSDE00015	2	Funding	Description of the sources of funding and the role of the funder in the study.	9	Journal Editor
COSDE00015	2	Conflicts of interest	Description of any conflicts of interest within the study team	9	Journal Editor
COSDE00015	2	Participants	Description of the efforts made to include underrepresented/hard to reach patients/stakeholder groups.	5	Journal Editor
COSDE00015	2	Consensus process	Description of the efforts to make the study material patient friendly and understandable	6	Journal Editor
COSDE00015	2	Consensus process	Description of how patients were enabled to participate in the consensus process	7	Journal Editor
COSDE00015	2	Consensus process	Description of the aspects of the consensus process that differed according to stakeholder group	8	Journal Editor
COSDE00015	2	Consensus process	Reason/explanation for the choice of consensus definition	9	Journal Editor
COSDE00015	2	Methodological learning points	Description of any lessons learnt when developing the core outcome set	6	Journal Editor
COSDE00015	2	Methodological learning points	Descriptions of any challenges of involving various stakeholder groups and how these were overcome	7	Journal Editor
COSDE00015	2	Dissemination strategy	Description of plans for disseminating study results to all participants and wider patient community	8	Journal Editor
COSDE00015	2	Appendix item	Inclusion of the participant information sheet (PIS)	8	Journal Editor
COSDE00016	2	Title	Identification that paper reports development of a core outcome set	8	Journal Editor
COSDE00016	2	Structured summary	Provide a structured summary including, as applicable background, objectives, data sources, stakeholder eligibility criteria, study methods, results (including a list of the core outcomes), limitations, conclusions, and implications of key findings.	6	Journal Editor
COSDE00016	2	Rationale	Description of the rationale for the development of a core outcome set in the context of what is already known.	9	Journal Editor
COSDE00016	2	Objectives	Description of the purpose of the core outcome set to be developed, including explanations of terminology used e.g. core domain, measurement instrument, etc.	9	Journal Editor
COSDE00016	2	Health condition and context	Description of the specific health condition(s)/context covered by the core outcome set	9	Journal Editor
COSDE00016	2	Populations	Description of the population(s)covered by the core outcome set	9	Journal Editor
COSDE00016	2	Interventions	Description of the type(s) of intervention covered by the core outcome set	9	Journal Editor
COSDE00016	2	Setting	Description of the setting for the core outcome set	6	Journal Editor
COSDE00016	2	Research design	Description of the research study type(s) the core outcome set was developed for, if applicable	9	Journal Editor
COSDE00016	2	Protocol	Details of any protocol that was prepared for the process and where the full study protocol or other documentation on the process can be accessed, if available	7	Journal Editor
COSDE00016	2	Participants	Description of eligibility criteria for participants, including stakeholder groups and the rationale for involving them	7	Journal Editor
COSDE00016	2	Participants	Description of how stakeholders were identified	5	Journal Editor
COSDE00016	2	Participants	Description of how members of each stakeholder group were chosen from within the stakeholder group and how many were invited	5	Journal Editor
COSDE00016	2	Participants	Description of how individuals were invited to take part in the consensus process	5	Journal Editor
COSDE00016	2	Information sources	Description of all information sources that were used to generated an initial list of outcomes (if used) to provide to participants before and during the consensus process.	5	Journal Editor
COSDE00016	2	Information sources	Description of how the outcomes were classified/dropped/combined to make the list manageable	6	Journal Editor
COSDE00016	2	Consensus process	Description of how the consensus process was undertaken.	7	Journal Editor
COSDE00016	2	Consensus process	Description of what information was presented to participants about the consensus process at its start.	5	Journal Editor
COSDE00016	2	Consensus process	Description of what participants were asked to do in each component or round (if multiple rounds used) of the consensus process	5	Journal Editor
COSDE00016	2	Consensus process	Description of how the overall group responses were fed back to participants	6	Journal Editor
COSDE00016	2	Consensus process	Description of whether non-responders (or partial responders) were invited into subsequent rounds of the consensus process	7	Journal Editor
COSDE00016	2	Outcome scoring	Description of how outcomes were scored during the consensus exercise	9	Journal Editor
COSDE00016	2	Outcome scoring	Description of how scores were summarised across participants during each stage of the consensus process	6	Journal Editor
COSDE00016	2	Definition of consensus	Description of the consensus definition	9	Journal Editor
COSDE00016	2	Definition of consensus	Description of the procedure for determining how outcomes were included or excluded from consideration at each stage of the consensus process	7	Journal Editor
COSDE00016	2	Software	Description of any software used to administer any survey or analyse the results	6	Journal Editor
COSDE00016	2	Participants	Total number of participants invited from each stakeholder group	5	Journal Editor
COSDE00016	2	Participants	Description of the participant characteristics	6	Journal Editor
COSDE00016	2	Participants	Total number of participants who completed each component or round from each stakeholder group	5	Journal Editor
COSDE00016	2	Outcomes	List of all outcomes considered at the outset of the process	9	Journal Editor
COSDE00016	2	Outcomes	Description of any new outcomes introduced into the consensus process after it began and how these were introduced	6	Journal Editor
COSDE00016	2	Outcomes	Description of any outcomes dropped between rounds, and reasons for this	6	Journal Editor
COSDE00016	2	Outcomes	Results for each outcome in each round	7	Journal Editor
COSDE00016	2	Outcomes	Description of the group responses for each outcome in the final round	9	Journal Editor
COSDE00016	2	Core outcome set	List of outcomes included in the final core outcome set	9	Journal Editor
COSDE00016	2	Relevance	Discussion of the relevance of the core outcome set to key groups	5	Journal Editor
COSDE00016	2	Barriers	Discussion of barriers to implementation of the core outcome set	5	Journal Editor
COSDE00016	2	Limitations	Discussion of the limitations in representativeness from stakeholder groups	6	Journal Editor
COSDE00016	2	Limitations	Discussion of the limitations in representativeness in terms of geographical coverage	6	Journal Editor
COSDE00016	2	Limitations	Discussion of any other limitations in the COS development process	6	Journal Editor
COSDE00016	2	Attrition	Discussion of how attrition between rounds of the consensus process may have impacted on the results	8	Journal Editor
COSDE00016	2	Risk of Bias	Discussion of any changes from the protocol (if a protocol existed), the reasons for these changes, and how these changes may have impacted on the results	8	Journal Editor
COSDE00016	2	Conclusions	General interpretation of the results in the context of other evidence, and implications for practice and future research	9	Journal Editor
COSDE00016	2	Update	Describe any plans to review, re-evaluate and update the core outcome set	6	Journal Editor
COSDE00016	2	Implementation/Uptake	Describe any plans to facilitate the uptake of the core outcome set	6	Journal Editor
COSDE00016	2	Measurement instruments	Description of the next steps to select measurement instruments	6	Journal Editor
COSDE00016	2	Funding	Description of the sources of funding and the role of the funder in the study.	7	Journal Editor
COSDE00016	2	Conflicts of interest	Description of any conflicts of interest within the study team	9	Journal Editor
COSDE00016	2	Participants	Description of the efforts made to include underrepresented/hard to reach patients/stakeholder groups.	5	Journal Editor
COSDE00016	2	Consensus process	Description of the efforts to make the study material patient friendly and understandable	5	Journal Editor
COSDE00016	2	Consensus process	Description of how patients were enabled to participate in the consensus process	6	Journal Editor
COSDE00016	2	Consensus process	Description of the aspects of the consensus process that differed according to stakeholder group	5	Journal Editor
COSDE00016	2	Consensus process	Reason/explanation for the choice of consensus definition	8	Journal Editor
COSDE00016	2	Methodological learning points	Description of any lessons learnt when developing the core outcome set	6	Journal Editor
COSDE00016	2	Methodological learning points	Descriptions of any challenges of involving various stakeholder groups and how these were overcome	5	Journal Editor
COSDE00016	2	Dissemination strategy	Description of plans for disseminating study results to all participants and wider patient community	5	Journal Editor
COSDE00016	2	Appendix item	Inclusion of the participant information sheet (PIS)	9	Journal Editor
COSDE00017	2	Title	Identification that paper reports development of a core outcome set	9	Systematic Reviewer
COSDE00017	2	Structured summary	Provide a structured summary including, as applicable background, objectives, data sources, stakeholder eligibility criteria, study methods, results (including a list of the core outcomes), limitations, conclusions, and implications of key findings.	9	Systematic Reviewer
COSDE00017	2	Rationale	Description of the rationale for the development of a core outcome set in the context of what is already known.	6	Systematic Reviewer
COSDE00017	2	Objectives	Description of the purpose of the core outcome set to be developed, including explanations of terminology used e.g. core domain, measurement instrument, etc.	9	Systematic Reviewer
COSDE00017	2	Health condition and context	Description of the specific health condition(s)/context covered by the core outcome set	9	Systematic Reviewer
COSDE00017	2	Populations	Description of the population(s)covered by the core outcome set	9	Systematic Reviewer
COSDE00017	2	Interventions	Description of the type(s) of intervention covered by the core outcome set	9	Systematic Reviewer
COSDE00017	2	Setting	Description of the setting for the core outcome set	9	Systematic Reviewer
COSDE00017	2	Research design	Description of the research study type(s) the core outcome set was developed for, if applicable	6	Systematic Reviewer
COSDE00017	2	Protocol	Details of any protocol that was prepared for the process and where the full study protocol or other documentation on the process can be accessed, if available	6	Systematic Reviewer
COSDE00017	2	Participants	Description of eligibility criteria for participants, including stakeholder groups and the rationale for involving them	6	Systematic Reviewer
COSDE00017	2	Participants	Description of how stakeholders were identified	8	Systematic Reviewer
COSDE00017	2	Participants	Description of how members of each stakeholder group were chosen from within the stakeholder group and how many were invited	8	Systematic Reviewer
COSDE00017	2	Participants	Description of how individuals were invited to take part in the consensus process	4	Systematic Reviewer
COSDE00017	2	Information sources	Description of all information sources that were used to generated an initial list of outcomes (if used) to provide to participants before and during the consensus process.	9	Systematic Reviewer
COSDE00017	2	Information sources	Description of how the outcomes were classified/dropped/combined to make the list manageable	5	Systematic Reviewer
COSDE00017	2	Consensus process	Description of how the consensus process was undertaken.	7	Systematic Reviewer
COSDE00017	2	Consensus process	Description of what information was presented to participants about the consensus process at its start.	5	Systematic Reviewer
COSDE00017	2	Consensus process	Description of what participants were asked to do in each component or round (if multiple rounds used) of the consensus process	3	Systematic Reviewer
COSDE00017	2	Consensus process	Description of how the overall group responses were fed back to participants	3	Systematic Reviewer
COSDE00017	2	Consensus process	Description of whether non-responders (or partial responders) were invited into subsequent rounds of the consensus process	7	Systematic Reviewer
COSDE00017	2	Outcome scoring	Description of how outcomes were scored during the consensus exercise	5	Systematic Reviewer
COSDE00017	2	Outcome scoring	Description of how scores were summarised across participants during each stage of the consensus process	5	Systematic Reviewer
COSDE00017	2	Definition of consensus	Description of the consensus definition	9	Systematic Reviewer
COSDE00017	2	Definition of consensus	Description of the procedure for determining how outcomes were included or excluded from consideration at each stage of the consensus process	5	Systematic Reviewer
COSDE00017	2	Software	Description of any software used to administer any survey or analyse the results	1	Systematic Reviewer
COSDE00017	2	Participants	Total number of participants invited from each stakeholder group	5	Systematic Reviewer
COSDE00017	2	Participants	Description of the participant characteristics	5	Systematic Reviewer
COSDE00017	2	Participants	Total number of participants who completed each component or round from each stakeholder group	5	Systematic Reviewer
COSDE00017	2	Outcomes	List of all outcomes considered at the outset of the process	5	Systematic Reviewer
COSDE00017	2	Outcomes	Description of any new outcomes introduced into the consensus process after it began and how these were introduced	5	Systematic Reviewer
COSDE00017	2	Outcomes	Description of any outcomes dropped between rounds, and reasons for this	5	Systematic Reviewer
COSDE00017	2	Outcomes	Results for each outcome in each round	3	Systematic Reviewer
COSDE00017	2	Outcomes	Description of the group responses for each outcome in the final round	3	Systematic Reviewer
COSDE00017	2	Core outcome set	List of outcomes included in the final core outcome set	9	Systematic Reviewer
COSDE00017	2	Relevance	Discussion of the relevance of the core outcome set to key groups	3	Systematic Reviewer
COSDE00017	2	Barriers	Discussion of barriers to implementation of the core outcome set	1	Systematic Reviewer
COSDE00017	2	Limitations	Discussion of the limitations in representativeness from stakeholder groups	5	Systematic Reviewer
COSDE00017	2	Limitations	Discussion of the limitations in representativeness in terms of geographical coverage	1	Systematic Reviewer
COSDE00017	2	Limitations	Discussion of any other limitations in the COS development process	5	Systematic Reviewer
COSDE00017	2	Attrition	Discussion of how attrition between rounds of the consensus process may have impacted on the results	1	Systematic Reviewer
COSDE00017	2	Risk of Bias	Discussion of any changes from the protocol (if a protocol existed), the reasons for these changes, and how these changes may have impacted on the results	3	Systematic Reviewer
COSDE00017	2	Conclusions	General interpretation of the results in the context of other evidence, and implications for practice and future research	1	Systematic Reviewer
COSDE00017	2	Update	Describe any plans to review, re-evaluate and update the core outcome set	5	Systematic Reviewer
COSDE00017	2	Implementation/Uptake	Describe any plans to facilitate the uptake of the core outcome set	1	Systematic Reviewer
COSDE00017	2	Measurement instruments	Description of the next steps to select measurement instruments	1	Systematic Reviewer
COSDE00017	2	Funding	Description of the sources of funding and the role of the funder in the study.	9	Systematic Reviewer
COSDE00017	2	Conflicts of interest	Description of any conflicts of interest within the study team	9	Systematic Reviewer
COSDE00017	2	Participants	Description of the efforts made to include underrepresented/hard to reach patients/stakeholder groups.	3	Systematic Reviewer
COSDE00017	2	Consensus process	Description of the efforts to make the study material patient friendly and understandable	1	Systematic Reviewer
COSDE00017	2	Consensus process	Description of how patients were enabled to participate in the consensus process	1	Systematic Reviewer
COSDE00017	2	Consensus process	Description of the aspects of the consensus process that differed according to stakeholder group	5	Systematic Reviewer
COSDE00017	2	Consensus process	Reason/explanation for the choice of consensus definition	5	Systematic Reviewer
COSDE00017	2	Methodological learning points	Description of any lessons learnt when developing the core outcome set	1	Systematic Reviewer
COSDE00017	2	Methodological learning points	Descriptions of any challenges of involving various stakeholder groups and how these were overcome	1	Systematic Reviewer
COSDE00017	2	Dissemination strategy	Description of plans for disseminating study results to all participants and wider patient community	1	Systematic Reviewer
COSDE00017	2	Appendix item	Inclusion of the participant information sheet (PIS)	5	Systematic Reviewer
COSDE00020	2	Title	Identification that paper reports development of a core outcome set	9	COS developer
COSDE00020	2	Structured summary	Provide a structured summary including, as applicable background, objectives, data sources, stakeholder eligibility criteria, study methods, results (including a list of the core outcomes), limitations, conclusions, and implications of key findings.	9	COS developer
COSDE00020	2	Rationale	Description of the rationale for the development of a core outcome set in the context of what is already known.	6	COS developer
COSDE00020	2	Objectives	Description of the purpose of the core outcome set to be developed, including explanations of terminology used e.g. core domain, measurement instrument, etc.	6	COS developer
COSDE00020	2	Health condition and context	Description of the specific health condition(s)/context covered by the core outcome set	6	COS developer
COSDE00020	2	Populations	Description of the population(s)covered by the core outcome set	9	COS developer
COSDE00020	2	Interventions	Description of the type(s) of intervention covered by the core outcome set	9	COS developer
COSDE00020	2	Setting	Description of the setting for the core outcome set	6	COS developer
COSDE00020	2	Research design	Description of the research study type(s) the core outcome set was developed for, if applicable	6	COS developer
COSDE00020	2	Protocol	Details of any protocol that was prepared for the process and where the full study protocol or other documentation on the process can be accessed, if available	7	COS developer
COSDE00020	2	Participants	Description of eligibility criteria for participants, including stakeholder groups and the rationale for involving them	7	COS developer
COSDE00020	2	Participants	Description of how stakeholders were identified	6	COS developer
COSDE00020	2	Participants	Description of how members of each stakeholder group were chosen from within the stakeholder group and how many were invited	9	COS developer
COSDE00020	2	Participants	Description of how individuals were invited to take part in the consensus process	6	COS developer
COSDE00020	2	Information sources	Description of all information sources that were used to generated an initial list of outcomes (if used) to provide to participants before and during the consensus process.	6	COS developer
COSDE00020	2	Information sources	Description of how the outcomes were classified/dropped/combined to make the list manageable	9	COS developer
COSDE00020	2	Consensus process	Description of how the consensus process was undertaken.	9	COS developer
COSDE00020	2	Consensus process	Description of what information was presented to participants about the consensus process at its start.	7	COS developer
COSDE00020	2	Consensus process	Description of what participants were asked to do in each component or round (if multiple rounds used) of the consensus process	7	COS developer
COSDE00020	2	Consensus process	Description of how the overall group responses were fed back to participants	7	COS developer
COSDE00020	2	Consensus process	Description of whether non-responders (or partial responders) were invited into subsequent rounds of the consensus process	6	COS developer
COSDE00020	2	Outcome scoring	Description of how outcomes were scored during the consensus exercise	9	COS developer
COSDE00020	2	Outcome scoring	Description of how scores were summarised across participants during each stage of the consensus process	7	COS developer
COSDE00020	2	Definition of consensus	Description of the consensus definition	9	COS developer
COSDE00020	2	Definition of consensus	Description of the procedure for determining how outcomes were included or excluded from consideration at each stage of the consensus process	9	COS developer
COSDE00020	2	Software	Description of any software used to administer any survey or analyse the results	6	COS developer
COSDE00020	2	Participants	Total number of participants invited from each stakeholder group	9	COS developer
COSDE00020	2	Participants	Description of the participant characteristics	7	COS developer
COSDE00020	2	Participants	Total number of participants who completed each component or round from each stakeholder group	9	COS developer
COSDE00020	2	Outcomes	List of all outcomes considered at the outset of the process	9	COS developer
COSDE00020	2	Outcomes	Description of any new outcomes introduced into the consensus process after it began and how these were introduced	7	COS developer
COSDE00020	2	Outcomes	Description of any outcomes dropped between rounds, and reasons for this	7	COS developer
COSDE00020	2	Outcomes	Results for each outcome in each round	9	COS developer
COSDE00020	2	Outcomes	Description of the group responses for each outcome in the final round	9	COS developer
COSDE00020	2	Core outcome set	List of outcomes included in the final core outcome set	9	COS developer
COSDE00020	2	Relevance	Discussion of the relevance of the core outcome set to key groups	6	COS developer
COSDE00020	2	Barriers	Discussion of barriers to implementation of the core outcome set	6	COS developer
COSDE00020	2	Limitations	Discussion of the limitations in representativeness from stakeholder groups	7	COS developer
COSDE00020	2	Limitations	Discussion of the limitations in representativeness in terms of geographical coverage	6	COS developer
COSDE00020	2	Limitations	Discussion of any other limitations in the COS development process	6	COS developer
COSDE00020	2	Attrition	Discussion of how attrition between rounds of the consensus process may have impacted on the results	9	COS developer
COSDE00020	2	Risk of Bias	Discussion of any changes from the protocol (if a protocol existed), the reasons for these changes, and how these changes may have impacted on the results	9	COS developer
COSDE00020	2	Conclusions	General interpretation of the results in the context of other evidence, and implications for practice and future research	9	COS developer
COSDE00020	2	Update	Describe any plans to review, re-evaluate and update the core outcome set	6	COS developer
COSDE00020	2	Implementation/Uptake	Describe any plans to facilitate the uptake of the core outcome set	7	COS developer
COSDE00020	2	Measurement instruments	Description of the next steps to select measurement instruments	6	COS developer
[truncated: 9,530 more rows]
